# Supplementary material for: Xylem Sap Proteome Analysis Provides Insight into Root–Shoot Communication in Response to flg22
Source: Plants (Basel). 2024 Jul 20;13(14):1983. doi: 10.3390/plants13141983 (PMC11281318; doi:10.3390/plants13141983)
Supplement: Supplementary file 1 [file plants-13-01983-s001.zip]

Archive with 1 entries (1 files):
- plants-3105589-supplementary.xlsx
