# Supplementary material for: Xylem Sap Proteome Analysis Provides Insight into Root–Shoot Communication in Response to flg22
Source: Plants (Basel). 2024 Jul 20;13(14):1983. doi: 10.3390/plants13141983 (PMC11281318; doi:10.3390/plants13141983)
Supplement: Supplementary file 1 [file plants-13-01983-s001.zip › plants-3105589-supplementary.xlsx]

## Sheet: S1. Sap (S.tuberosum)
S. tuberosum			Arabidopsis					Relative protein abundance (Mean±SD)			F2:F1		F3:F1		ANOVA					MS data
Accession	Description	cropPAL (winner)	Arabidopsis	Description	SUBA	UniProt	Recommended name	F1	F2	F3	log2 FC	adj. p-value	log2 FC	adj. p-value	f.value	p.value	Tukey's HSD			# Peptides	# Unique Peptides
																	F1	F2	F3
PGSC0003DMT400000244	Transferase, transferring glycosyl groups [Source:PGSC_GENE;Acc:PGSC0003DMG400000078]	vacuole,extracellular	AT5G24090	chitinase A;Chitinase A (class III) expressed exclusively under environmental stress conditions.	extracellular	P19172	Acidic endochitinase; This protein functions as a defense against chitin containing fungal pathogens; Belongs to the glycosyl hydrolase 18 family. Chitinase class III subfamily.	95351±14130	66395±13340	27451±4562	-0.522175	NS	-1.79637	0.0064304	17.483	0.0031417	b	b	a	2	1
PGSC0003DMT400000396	Copper ion binding protein [Source:PGSC_GENE;Acc:PGSC0003DMG400000142]	extracellular	AT1G08500	early nodulin-like protein 18;	extracellular	O82083	Early nodulin-like protein 18.	425178±138377	1419157±646612	1208021±775562	1.7389	NS	1.50651	NS	NS	NS	a	a	a	1	1
PGSC0003DMT400001066	Osmotin [Source:PGSC_GENE;Acc:PGSC0003DMG400000402]	extracellular	AT2G28790	Pathogenesis-related thaumatin superfamily protein;	extracellular	A0A1P8B068	Pathogenesis-related thaumatin superfamily protein.	35478±38475	29151±24366	91600±97659	-0.283353	NS	1.36844	NS	NS	NS	a	a	a	2	2
PGSC0003DMT400001076	Xyloglucan endotransglucosylase-hydrolase XTH6 [Source:PGSC_GENE;Acc:PGSC0003DMG400000408]	extracellular	AT2G36870	xyloglucan endotransglucosylase/hydrolase 32;	extracellular	Q9SJL9	Probable xyloglucan endotransglucosylase/hydrolase protein 32; Catalyzes xyloglucan endohydrolysis (XEH) and/or endotransglycosylation (XET). Cleaves and religates xyloglucan polymers, an essential constituent of the primary cell wall, and thereby participates in cell wall construction of growing tissues (By similarity).	1224838±225987	628555±68745	341637±56525	-0.962481	0.0317977	-1.84206	0.0101034	20.646	0.0020422	b	a	a	7	7
PGSC0003DMT400001726	42kDa chitin-binding protein [Source:PGSC_GENE;Acc:PGSC0003DMG400000645]	extracellular	AT3G12500	basic chitinase;encodes a basic chitinase involved in ethylene/jasmonic acid mediated signalling pathway during systemic acquired resistance based on expression analyses.	extracellular			171693±220832	130196±171397	45324±59212	-0.399148	NS	-1.92149	NS	NS	NS	a	a	a	2	2
PGSC0003DMT400001813	Metallocarboxypeptidase inhibitor [Source:PGSC_GENE;Acc:PGSC0003DMG400000678]	extracellular	AT1G63522	Defensin-like (DEFL) family protein;Encodes a defensin-like (DEFL) family protein.	extracellular			370584±195904	398883±197192	193921±146138	0.106164	NS	-0.934336	NS	NS	NS	a	a	a	1	1
PGSC0003DMT400001833	Glucan endo-1,3-beta-glucosidase [Source:PGSC_GENE;Acc:PGSC0003DMG400000689]	vacuole,extracellular	AT2G05790	O-Glycosyl hydrolases family 17 protein;	extracellular	F4IHD3	O-Glycosyl hydrolases family 17 protein; Belongs to the glycosyl hydrolase 17 family.	8138±6741	28189±7724	29505±6137	1.79239	0.0506786	1.85822	0.0333729	NS	NS	a	a	a	1	1
PGSC0003DMT400001851	Peroxidase [Source:PGSC_GENE;Acc:PGSC0003DMG400000694]	extracellular	AT1G05260	Peroxidase superfamily protein;Encodes a cold-inducible cationic peroxidase that is involved in the stress response. In response to low temperature, RCI3 transcripts accumulate in the aerial part and in roots of etiolated seedlings but only in roots of light-grown seedlings.	extracellular	O23044	Peroxidase 3; Removal of H(2)O(2), oxidation of toxic reductants, biosynthesis and degradation of lignin, suberization, auxin catabolism, response to environmental stresses such as wounding, pathogen attack and oxidative stress. These functions might be dependent on each isozyme/isoform in each plant tissue; Belongs to the peroxidase family. Classical plant (class III) peroxidase subfamily.	64566±21400	91542±65060	79612±96443	0.503662	NS	0.302207	NS	NS	NS	a	a	a	3	1
PGSC0003DMT400001908	Glucan endo-1,3-beta-glucosidase [Source:PGSC_GENE;Acc:PGSC0003DMG402000722]	extracellular	AT4G34480	O-Glycosyl hydrolases family 17 protein;	extracellular	Q9M069	Glucan endo-1,3-beta-glucosidase 7.	1382730±435791	4429433±333905	4192607±1203668	1.6796	0.0113415	1.60033	0.0390943	9.8467	0.012735	a	b	b	13	12
PGSC0003DMT400002350	LysM domain GPI-anchored protein 1 [Source:PGSC_GENE;Acc:PGSC0003DMG400000897]	vacuole,extracellular	AT1G21880	lysm domain GPI-anchored protein 1 precursor;	extracellular	Q93ZH0	LysM domain-containing GPI-anchored protein 1; Required as a cell surface receptor for peptidoglycan (PGN) elicitor signaling leading to innate immunity. Plays an essential role in detecting PGNs and restricting bacterial growth (of Pseudomonas syringae pv. tomato DC3000 for example).	2038547±209256	3734316±65270	2894698±881848	0.873303	0.00788884	0.505872	NS	NS	NS	a	a	a	9	9
PGSC0003DMT400002692	Early nodulin 55-2 [Source:PGSC_GENE;Acc:PGSC0003DMG400001038]	vacuole,extracellular,mitochondrion	AT3G20570	early nodulin-like protein 9;	extracellular	Q9LJU1	Predicted GPI-anchored protein.	1324436±231450	2647893±259736	3164827±498152	0.999467	0.0164004	1.25675	0.0137193	14.642	0.0049169	a	b	b	3	3
PGSC0003DMT400003052	Hydrolase, hydrolyzing O-glycosyl compounds [Source:PGSC_GENE;Acc:PGSC0003DMG400001211]	extracellular	AT1G18650	plasmodesmata callose-binding protein 3;Encodes a member of the X8-GPI family of proteins. It localizes to the plasmodesmata and is predicted to bind callose.	extracellular	Q9SD84	PLASMODESMATA CALLOSE-BINDING PROTEIN 2; Able to bind (1->3)-beta-D-glucans (laminarin).	1705869±128422	10259424±1135557	18031605±2173809	2.58837	0.00788884	3.40195	0.00228814	66.336	8.1001e-05	a	b	c	3	2
PGSC0003DMT400003166	Leucine-rich repeat protein [Source:PGSC_GENE;Acc:PGSC0003DMG400001252]	vacuole,extracellular	AT3G20820	Leucine-rich repeat (LRR) family protein;	extracellular	Q9LXU5	Leucine-rich repeat (LRR) family protein.	19389±9707	9954±1953	10727±11216	-0.961896	NS	-0.853966	NS	NS	NS	a	a	a	3	3
PGSC0003DMT400003284	Protein P21 [Source:PGSC_GENE;Acc:PGSC0003DMG400001304]	extracellular	AT5G40020	Pathogenesis-related thaumatin superfamily protein;	extracellular	Q9FLD4	Pathogenesis-related thaumatin superfamily protein.	1109807±349396	3394341±394419	4800688±1751024	1.61282	0.0139856	2.11293	0.0449195	NS	NS	a	a	a	9	9
PGSC0003DMT400003666	UDP-glucose dehydrogenase 2 [Source:PGSC_GENE;Acc:PGSC0003DMG400001448]	vacuole,extracellular	AT3G29360	UDP-glucose 6-dehydrogenase family protein;	extracellular	Q9LIA8	UDP-glucose 6-dehydrogenase 2; Involved in the biosynthesis of UDP-glucuronic acid (UDP- GlcA), providing nucleotide sugars for cell-wall polymers. Required for the formation of cell wall ingrowths on the outer cell walls of nematode-induced syncytia; Belongs to the UDP-glucose/GDP-mannose dehydrogenase family.	5389011±2096241	2698040±1546303	1155601±691945	-0.998109	NS	-2.22138	NS	NS	NS	a	a	a	22	10
PGSC0003DMT400003877	Class II chitinase [Source:PGSC_GENE;Acc:PGSC0003DMG400001528]	extracellular	AT1G02360	Chitinase family protein;	extracellular	P19171	Basic endochitinase B; Defense against chitin-containing fungal pathogens. Seems particularly implicated in resistance to jasmonate-inducing pathogens such as A.brassicicola. In vitro antifungal activity against T.reesei, but not against A.solani, F.oxysporum, S.sclerotiorum, G.graminis and P.megasperma.	3990365±1962868	8301376±3247015	7252376±788544	1.05683	NS	0.861933	NS	NS	NS	a	a	a	9	9
PGSC0003DMT400003888	Chitinase 134 [Source:PGSC_GENE;Acc:PGSC0003DMG402001531]	extracellular	AT4G01700	Chitinase family protein;	extracellular	P19171	Basic endochitinase B; Defense against chitin-containing fungal pathogens. Seems particularly implicated in resistance to jasmonate-inducing pathogens such as A.brassicicola. In vitro antifungal activity against T.reesei, but not against A.solani, F.oxysporum, S.sclerotiorum, G.graminis and P.megasperma.	881589±467127	2001503±501753	2755646±1458262	1.18291	NS	1.64421	NS	NS	NS	a	a	a	8	8
PGSC0003DMT400004111	Disease resistance response protein [Source:PGSC_GENE;Acc:PGSC0003DMG400001624]	extracellular	AT2G21100	Disease resistance-responsive (dirigent-like protein) family protein;	extracellular	Q84TH6	Dirigent protein 23; Dirigent proteins impart stereoselectivity on the phenoxy radical-coupling reaction, yielding optically active lignans from two molecules of coniferyl alcohol in the biosynthesis of lignans, flavonolignans, and alkaloids and thus plays a central role in plant secondary metabolism.	0±0	231331±43880	236290±51337	24.4635	0.0116742	24.4941	0.00635782	23.98	0.0013748	a	b	b	1	1
PGSC0003DMT400004401	Arabinogalactan protein 3 [Source:PGSC_GENE;Acc:PGSC0003DMG400001754]	extracellular,endoplasmic reticulum	AT5G03170	FASCICLIN-like arabinogalactan-protein 11;	extracellular	Q8LEJ6	Fasciclin-like arabinogalactan protein 11; May be a cell surface adhesion protein.	680466±80420	1065009±479079	751415±473273	0.646271	NS	0.143087	NS	NS	NS	a	a	a	2	2
PGSC0003DMT400004447	Peroxidase [Source:PGSC_GENE;Acc:PGSC0003DMG400001774]	extracellular	AT2G37130	Peroxidase superfamily protein;	extracellular	Q42580	Peroxidase 21; Removal of H(2)O(2), oxidation of toxic reductants, biosynthesis and degradation of lignin, suberization, auxin catabolism, response to environmental stresses such as wounding, pathogen attack and oxidative stress. These functions might be dependent on each isozyme/isoform in each plant tissue; Belongs to the peroxidase family. Classical plant (class III) peroxidase subfamily.	630583±57090	1272347±372108	1513083±310683	1.01273	NS	1.26273	0.0215747	NS	NS	a	a	a	8	7
PGSC0003DMT400004791	Non-specific lipid-transfer protein 1 [Source:PGSC_GENE;Acc:PGSC0003DMG400001904]	extracellular	AT2G38540	lipid transfer protein 1;Non-specific lipid transfer protein. Binds calmodulin in a Ca2+-independent manner. Localized to the cell wall. Specifically expressed in L1 epidermal layer. Predicted to be a member of PR-14 pathogenesis-related protein family with the following members: At2g38540/LTP1, At2g38530/LTP2, At5g59320/LTP3, At5g59310/LTP4, At3g51600/LTP5, At3g08770/LTP6, At2g15050/LTP7, At2g18…	extracellular	Q42589	Non-specific lipid-transfer protein 1; Plant non-specific lipid-transfer proteins transfer phospholipids as well as galactolipids across membranes. May play a role in wax or cutin deposition in the cell walls of expanding epidermal cells and certain secretory tissues.	9710988±1827792	12881077±1704506	15812969±3248516	0.407563	NS	0.703418	NS	NS	NS	a	a	a	7	4
PGSC0003DMT400005136	Cytoplasmic small heat shock protein class I [Source:PGSC_GENE;Acc:PGSC0003DMG400002029]	extracellular	AT4G33720	CAP (Cysteine-rich secretory proteins, Antigen 5, and Pathogenesis-related 1 protein) superfamily protein;	extracellular	Q9ZNS4	Pathogenesis-related protein 1; Probably involved in the defense reaction of plants against pathogens.	350817±357316	497003±493018	358447±297640	0.502536	NS	0.0310419	NS	NS	NS	a	a	a	4	3
PGSC0003DMT400005342	Xyloglucan endotransglucosylase/hydrolase protein A [Source:PGSC_GENE;Acc:PGSC0003DMG400002084]	extracellular	AT1G11545	xyloglucan endotransglucosylase/hydrolase 8;	extracellular	Q8L9A9	Probable xyloglucan endotransglucosylase/hydrolase protein 8; Catalyzes xyloglucan endohydrolysis (XEH) and/or endotransglycosylation (XET). Cleaves and religates xyloglucan polymers, an essential constituent of the primary cell wall, and thereby participates in cell wall construction of growing tissues (By similarity); Belongs to the glycosyl hydrolase 16 family. XTH group 1 subfamily.	0±0	59697±43512	144640±102811	22.5092	NS	23.786	NS	NS	NS	a	a	a	1	1
PGSC0003DMT400006459	Zinc finger protein [Source:PGSC_GENE;Acc:PGSC0003DMG400002519]	extracellular	AT3G16370	GDSL-like Lipase/Acylhydrolase superfamily protein;	extracellular	Q9LU14	GDSL esterase/lipase APG.	106858±6934	134171±10142	86618±14947	0.328384	0.0402342	-0.302949	NS	9.1274	0.015138	a	b	a	3	3
PGSC0003DMT400006829	Conserved gene of unknown function [Source:PGSC_GENE;Acc:PGSC0003DMG400002652]	extracellular	AT1G12663	;Predicted to encode a PR (pathogenesis-related) protein. Belongs to the plant thionin (PR-13) family with the following members: At1g66100, At5g36910, At1g72260, At2g15010, At1g12663, At1g12660.	extracellular			6529±5273	60414±31030	76959±24754	3.21004	NS	3.55923	0.0217829	NS	NS	a	a	a	1	1
PGSC0003DMT400007401	Nucleotide pyrophosphatase/phosphodiesterase [Source:PGSC_GENE;Acc:PGSC0003DMG400002845]	extracellular,plasma membrane	AT1G13900	Purple acid phosphatases superfamily protein;	extracellular	Q9LMG7	Probable inactive purple acid phosphatase 2.	298584±53360	142067±9297	120445±34734	-1.07157	0.0257144	-1.30976	0.0215127	13.695	0.0058025	b	a	a	4	4
PGSC0003DMT400007865	Osmotin [Source:PGSC_GENE;Acc:PGSC0003DMG400003040]	extracellular	AT4G11650	osmotin 34;osmotin-like protein	extracellular	P50700	Osmotin-like protein OSM34; Belongs to the thaumatin family.	2036937±1765226	3998414±3933615	3728749±2880457	0.973026	NS	0.87229	NS	NS	NS	a	a	a	7	6
PGSC0003DMT400007868	Osmotin [Source:PGSC_GENE;Acc:PGSC0003DMG400003042]	extracellular	AT1G75050	Pathogenesis-related thaumatin superfamily protein;	extracellular	P50700	Osmotin-like protein OSM34; Belongs to the thaumatin family.	1606275±569695	5933186±584373	7722108±752084	1.88509	0.0116742	2.26528	0.00295059	48.167	0.00020156	a	b	b	3	2
PGSC0003DMT400007870	Osmotin [Source:PGSC_GENE;Acc:PGSC0003DMG400003044]	extracellular	AT4G11650	osmotin 34;osmotin-like protein	extracellular	P50700	Osmotin-like protein OSM34; Belongs to the thaumatin family.	654349±597106	839146±781094	954055±787893	0.358862	NS	0.544012	NS	NS	NS	a	a	a	6	3
PGSC0003DMT400007904	Ethylene-responsive proteinase inhibitor 1 [Source:PGSC_GENE;Acc:PGSC0003DMG400003056]	extracellular	AT2G38870	Serine protease inhibitor, potato inhibitor I-type family protein;Predicted to encode a PR (pathogenesis-related) peptide that belongs to the PR-6 proteinase inhibitor family. Six putative PR-6-type protein encoding genes are found in Arabidopsis: At2g38900, At2g38870, At5g43570, At5g43580, At3g50020 and At3g46860.	extracellular			26115±14528	17279±9759	21634±30595	-0.595858	NS	-0.271578	NS	NS	NS	a	a	a	1	1
PGSC0003DMT400007905	Osmotin [Source:PGSC_GENE;Acc:PGSC0003DMG400003057]	extracellular	AT1G75040	pathogenesis-related gene 5;Thaumatin-like protein involved in response to pathogens. mRNA level of the PR-5 gene (At1g75040)is significantly changed after cutting the inflorescence stem indicating the existence of a network of signal transducing pathways as other stress-regulated genes (At5g01410, At3g17800, At1g29930)do not response to the treatment.	extracellular	P50700	Osmotin-like protein OSM34; Belongs to the thaumatin family.	729302±402271	1628108±289514	4281158±3290838	1.15861	NS	2.55341	NS	NS	NS	a	a	a	5	4
PGSC0003DMT400008692	Arabinogalactan protein 2 [Source:PGSC_GENE;Acc:PGSC0003DMG400003371]	extracellular,endoplasmic reticulum	AT5G03170	FASCICLIN-like arabinogalactan-protein 11;	extracellular	Q8LEJ6	Fasciclin-like arabinogalactan protein 11; May be a cell surface adhesion protein.	958664±151128	1675833±545495	1490243±217985	0.805781	NS	0.63645	0.0482497	NS	NS	a	a	a	1	1
PGSC0003DMT400008908	Glycosyl hydrolase family [Source:PGSC_GENE;Acc:PGSC0003DMG400003465]	extracellular	AT3G56310	Melibiase family protein;	extracellular	Q8VXZ7	Alpha-galactosidase 3; May regulate leaf (and possibly other organ) development by functioning in cell wall loosening and cell wall expansion. Belongs to the glycosyl hydrolase 27 family.	3944029±246051	2306626±582623	1506995±336254	-0.773886	0.0307597	-1.388	0.00372765	18.048	0.0028956	b	a	a	13	10
PGSC0003DMT400009039	Laccase [Source:PGSC_GENE;Acc:PGSC0003DMG400003512]	extracellular	AT5G03260	laccase 11;putative laccase, a member of laccase family of genes (17 members in Arabidopsis).	extracellular	Q8VZA1	Laccase-11; Lignin degradation and detoxification of lignin-derived products.	22121±6974	65690±28377	57263±51801	1.57024	NS	1.37217	NS	NS	NS	a	a	a	1	1
PGSC0003DMT400009115	Serine-threonine protein kinase, plant-type [Source:PGSC_GENE;Acc:PGSC0003DMG400003543]	extracellular	AT5G66330	Leucine-rich repeat (LRR) family protein;	extracellular	Q9FH56	Similarity to elicitor-inducible receptor-like protein.	1081490±886406	870293±202312	419329±190884	-0.313447	NS	-1.36687	NS	NS	NS	a	a	a	4	4
PGSC0003DMT400009196	Thaumatin protein [Source:PGSC_GENE;Acc:PGSC0003DMG400003569]	extracellular,endoplasmic reticulum,plasma membrane	AT4G36010	Pathogenesis-related thaumatin superfamily protein;	extracellular	O65638	Pathogenesis-related thaumatin superfamily protein.	2832±4005	91085±24423	262971±63260	5.0072	0.0184604	6.53682	0.00837056	22.756	0.0015802	a	a	b	3	3
PGSC0003DMT400009202	Zeamatin [Source:PGSC_GENE;Acc:PGSC0003DMG400003571]	extracellular	AT4G38660	Pathogenesis-related thaumatin superfamily protein;	extracellular	Q8VYN5	Pathogenesis-related thaumatin superfamily protein.	23501±18911	328653±84800	665947±150312	3.80579	0.0187429	4.82463	0.00769109	20.557	0.0020655	a	a	b	4	4
PGSC0003DMT400009216	Glycosyl hydrolase family 38 protein [Source:PGSC_GENE;Acc:PGSC0003DMG400003576]	extracellular	AT5G66150	Glycosyl hydrolase family 38 protein;	extracellular	Q9FKW9	Probable alpha-mannosidase At5g66150; Liberates mannose from p-nitrophenyl-alpha-D-mannoside in vitro.	1734481±67468	1685059±240845	1207048±209354	-0.0417046	NS	-0.523021	0.0315524	NS	NS	a	a	a	4	4
PGSC0003DMT400009992	Serine protease [Source:PGSC_GENE;Acc:PGSC0003DMG400003913]	extracellular,endoplasmic reticulum,plasma membrane	AT1G04110	Subtilase family protein;Initially identified as a mutation affecting stomatal development and distribution. Encodes a protein similar to serine proteases.	extracellular	Q9LVJ1	Subtilisin-like protease SBT1.4.	386257±34355	839996±320059	1056052±436418	1.12082	NS	1.45105	NS	NS	NS	a	a	a	8	2
PGSC0003DMT400010043	P69B protein [Source:PGSC_GENE;Acc:PGSC0003DMG401003937]	extracellular,plasma membrane	AT1G04110	Subtilase family protein;Initially identified as a mutation affecting stomatal development and distribution. Encodes a protein similar to serine proteases.	extracellular	Q9ZUF6	Subtilisin-like protease SBT1.8.	586144±182512	1145204±151894	736077±90947	0.966279	0.035932	0.328603	NS	7.7708	0.021608	a	b	a	14	7
PGSC0003DMT400010056	Serine protease [Source:PGSC_GENE;Acc:PGSC0003DMG400003939]	extracellular	AT1G04110	Subtilase family protein;Initially identified as a mutation affecting stomatal development and distribution. Encodes a protein similar to serine proteases.	extracellular	O65351	Subtilisin-like protease SBT1.7; Serine protease. Has a substrate preference for the hydrophobic residues Phe and Ala and the basic residue Asp in the P1 position, and for Asp, Leu or Ala in the P1' position. Essential for mucilage release from seed coats. Triggers the accumulation and/or activation of cell wall modifying enzymes necessary either for the loosening of the outer primary cell wall, …	364007±78335	802900±138618	758844±196221	1.14125	0.0280462	1.05984	NS	NS	NS	a	a	a	10	4
PGSC0003DMT400010326	Phospholipase C/ phosphoric diester hydrolase [Source:PGSC_GENE;Acc:PGSC0003DMG401004033]	golgi,extracellular,plasma membrane	AT4G36945	PLC-like phosphodiesterases superfamily protein;	extracellular	F4JQJ7	PLC-like phosphodiesterases superfamily protein.	2271724±216713	5085586±766674	4782927±2241643	1.16263	0.0186876	1.07411	NS	NS	NS	a	a	a	15	14
PGSC0003DMT400010411	Glycerophosphoryl diester phosphodiesterase [Source:PGSC_GENE;Acc:PGSC0003DMG400004067]	golgi,extracellular	AT1G74210	PLC-like phosphodiesterases superfamily protein;	extracellular	Q9C907	Glycerophosphodiester phosphodiesterase GDPD5; Belongs to the glycerophosphoryl diester phosphodiesterase family.	1209375±166251	1005634±285499	567981±193623	-0.266156	NS	-1.09035	0.0280925	NS	NS	a	a	a	7	7
PGSC0003DMT400010652	Conserved gene of unknown function [Source:PGSC_GENE;Acc:PGSC0003DMG400004161]	extracellular	AT5G58600	Plant protein of unknown function (DUF828);Belongs to a large family of plant-specific genes of unknown function. Involved in resistance to the powdery mildew species Erysiphe cichoracearum and Erysiphe orontii, but not to the unrelated pathogens Pseudomonas syringae or Peronospora parasitica. A member of the TBL (TRICHOME BIREFRINGENCE-LIKE) gene family containing a plant-specific DUF231 (domain…	extracellular	Q9LUZ6	Protein PMR5; Required for nonhost resistance (NHR) during plant-microbe interactions. Plants mutated in PMR5 are resistant to powdery mildew species. May act as a bridging protein that binds pectin and other cell wall polysaccharides. Probably involved in maintaining esterification of pectins (By similarity). May be involved in the specific O-acetylation of cell wall polymers (By similarity). EC…	19498±11075	125492±62074	216420±80075	2.68621	NS	3.47245	0.0303046	NS	NS	a	a	a	3	3
PGSC0003DMT400011193	Ceramidase [Source:PGSC_GENE;Acc:PGSC0003DMG400004383]	vacuole,extracellular	AT1G07380	Neutral/alkaline non-lysosomal ceramidase;	extracellular	F4HQM3	Neutral ceramidase 1; Hydrolyzes the sphingolipid ceramide into sphingosine and free fatty acid. Regulates sphingolipid homeostasis. Promotes oxidative stress resistance; Belongs to the neutral ceramidase family.	4936216±334105	3980602±853781	2681765±290548	-0.310419	NS	-0.880223	0.005077	8.3058	0.018684	b	b	a	18	18
PGSC0003DMT400011205	Alpha galactosidase [Source:PGSC_GENE;Acc:PGSC0003DMG400004387]	extracellular	AT1G29050	TRICHOME BIREFRINGENCE-LIKE 38;Encodes a member of the TBL (TRICHOME BIREFRINGENCE-LIKE) gene family containing a plant-specific DUF231 (domain of unknown function) domain. TBL gene family has 46 members, two of which (TBR/AT5G06700 and TBL3/AT5G01360) have been shown to be involved in the synthesis and deposition of secondary wall cellulose, presumably by influencing the esterification state of …	extracellular	Q8VY22	Protein trichome birefringence-like 38; May act as a bridging protein that binds pectin and other cell wall polysaccharides. Probably involved in maintaining esterification of pectins (By similarity). May be involved in the specific O-acetylation of cell wall polymers (By similarity).	8764419±1133757	23686152±3235398	18569700±6011772	1.43431	0.0139718	1.08322	NS	NS	NS	a	a	a	11	11
PGSC0003DMT400011293	Transferase, transferring glycosyl groups [Source:PGSC_GENE;Acc:PGSC0003DMG400004421]	extracellular	AT4G32090	Beta-1,3-N-Acetylglucosaminyltransferase family protein;	extracellular	O49383	Beta-1,3-N-Acetylglucosaminyltransferase family protein.	561313±27324	2609021±524378	5200456±855058	2.21663	0.0158829	3.21176	0.00444033	32.21	0.00061854	a	b	c	3	3
PGSC0003DMT400011563	Proteinase inhibitor type-2 CEVI57 [Source:PGSC_GENE;Acc:PGSC0003DMG400004548]	extracellular	AT1G72060	serine-type endopeptidase inhibitors;	extracellular			98767±84846	100405±59336	75475±36708	0.0237237	NS	-0.388033	NS	NS	NS	a	a	a	2	1
PGSC0003DMT400011754	SCPL33 [Source:PGSC_GENE;Acc:PGSC0003DMG400004613]	vacuole,extracellular	AT3G17180	serine carboxypeptidase-like 33;	extracellular	Q9LSM9	Serine carboxypeptidase-like 33; Probable carboxypeptidase.	823530±160313	2161223±306610	3129591±1078454	1.39195	0.0160501	1.92608	0.042704	NS	NS	a	a	a	13	13
PGSC0003DMT400011760	Invertase inhibitor [Source:PGSC_GENE;Acc:PGSC0003DMG400004616]	extracellular	AT1G47960	cell wall / vacuolar inhibitor of fructosidase 1;Plant cell wall (CWI) and vacuolar invertases (VI) play important roles in carbohydrate metabolism, stress responses and sugar signaling. This protein may inhibit their activity.	extracellular			642158±307120	457685±371037	106055±88249	-0.488575	NS	-2.59812	NS	NS	NS	a	a	a	4	4
PGSC0003DMT400011762	Invertase inhibitor [Source:PGSC_GENE;Acc:PGSC0003DMG400004617]	extracellular	AT1G47960	cell wall / vacuolar inhibitor of fructosidase 1;Plant cell wall (CWI) and vacuolar invertases (VI) play important roles in carbohydrate metabolism, stress responses and sugar signaling. This protein may inhibit their activity.	extracellular	F4HWQ8	Cell wall / vacuolar inhibitor of fructosidase 1; Inhibits fructosidases from vacuoles (vacuolar invertase VI).	819744±285438	1325437±515411	1493130±195684	0.693222	NS	0.865094	0.0514398	NS	NS	a	a	a	5	5
PGSC0003DMT400011910	Hydroxyproline-rich glycoprotein (HRGP) [Source:PGSC_GENE;Acc:PGSC0003DMG400004676]	vacuole,extracellular	AT4G08370	Proline-rich extensin-like family protein;	extracellular			28090±20338	32607±23134	242192±342511	0.215122	NS	3.10801	NS	NS	NS	a	a	a	3	0
PGSC0003DMT400012885	Cysteine protease [Source:PGSC_GENE;Acc:PGSC0003DMG400005015]	extracellular	AT3G49340	Cysteine proteinases superfamily protein;	extracellular	Q9FJ47	Senescence-specific cysteine protease SAG12; Cysteine protease that may have a developmental senescence specific cell death function during apoptosis, heavy metal detoxification, and hypersensitive response.	33996±11141	40528±16072	14599±10382	0.253563	NS	-1.21952	NS	NS	NS	a	a	a	1	1
PGSC0003DMT400012995	Peroxidase [Source:PGSC_GENE;Acc:PGSC0003DMG400005062]	extracellular	AT3G50990	Peroxidase superfamily protein;	extracellular	Q9FLC0	Peroxidase 52; Removal of H(2)O(2), oxidation of toxic reductants, biosynthesis and degradation of lignin, suberization, auxin catabolism, response to environmental stresses such as wounding, pathogen attack and oxidative stress. These functions might be dependent on each isozyme/isoform in each plant tissue; Belongs to the peroxidase family. Classical plant (class III) peroxidase subfamily.	2364942±1203786	3130466±962173	3867081±863921	0.404572	NS	0.70944	NS	NS	NS	a	a	a	12	11
PGSC0003DMT400013090	Conserved gene of unknown function [Source:PGSC_GENE;Acc:PGSC0003DMG400005108]	extracellular	AT3G19690	CAP (Cysteine-rich secretory proteins, Antigen 5, and Pathogenesis-related 1 protein) superfamily protein;	extracellular	P33154	Pathogenesis-related protein 1; Partially responsible for acquired pathogen resistance.	6672±9436	43830±17840	77550±20909	2.71561	NS	3.53884	0.0167489	8.9303	0.015901	a	a	b	2	2
PGSC0003DMT400013091	PR-1 [Source:PGSC_GENE;Acc:PGSC0003DMG400005109]	extracellular	AT3G19690	CAP (Cysteine-rich secretory proteins, Antigen 5, and Pathogenesis-related 1 protein) superfamily protein;	extracellular	Q9LJM5	Pathogenesis-related protein-like; Belongs to the CRISP family.	4124±2935	36781±13139	234617±331798	3.15685	0.0338898	5.83014	NS	NS	NS	a	a	a	3	2
PGSC0003DMT400013094	PR1 protein [Source:PGSC_GENE;Acc:PGSC0003DMG400005111]	extracellular	AT2G14580	basic pathogenesis-related protein 1;pathogenesis related protein, encodes a basic PR1-like protein. Expresses in flowers, roots, and not in leaves and responses to ethylene and methyl jasmonate. Salicylic acid represses gene expression.	extracellular	Q9ZNS4	Pathogenesis-related protein 1; Probably involved in the defense reaction of plants against pathogens.	393562±312208	471516±390503	1026070±1003760	0.260717	NS	1.38247	NS	NS	NS	a	a	a	5	4
PGSC0003DMT400013154	Glucan endo-1,3-beta-glucosidase [Source:PGSC_GENE;Acc:PGSC0003DMG400005138]	vacuole,extracellular	AT4G34480	O-Glycosyl hydrolases family 17 protein;	extracellular	Q9M069	Glucan endo-1,3-beta-glucosidase 7.	7010269±1294944	12161421±914616	11763112±869831	0.79477	0.0207664	0.746728	0.0174046	15.071	0.0045752	a	b	b	17	16
PGSC0003DMT400013503	Peroxidase 27 [Source:PGSC_GENE;Acc:PGSC0003DMG400005272]	extracellular	AT5G15180	Peroxidase superfamily protein;	extracellular	Q9LXG3	Peroxidase 56; Removal of H(2)O(2), oxidation of toxic reductants, biosynthesis and degradation of lignin, suberization, auxin catabolism, response to environmental stresses such as wounding, pathogen attack and oxidative stress. These functions might be dependent on each isozyme/isoform in each plant tissue; Belongs to the peroxidase family. Classical plant (class III) peroxidase subfamily.	0±0	0±0	76760±99051	0	NS	22.8719	NS	NS	NS	a	a	a	2	2
PGSC0003DMT400013504	Peroxidase [Source:PGSC_GENE;Acc:PGSC0003DMG400005273]	extracellular	AT1G05260	Peroxidase superfamily protein;Encodes a cold-inducible cationic peroxidase that is involved in the stress response. In response to low temperature, RCI3 transcripts accumulate in the aerial part and in roots of etiolated seedlings but only in roots of light-grown seedlings.	extracellular	O23044	Peroxidase 3; Removal of H(2)O(2), oxidation of toxic reductants, biosynthesis and degradation of lignin, suberization, auxin catabolism, response to environmental stresses such as wounding, pathogen attack and oxidative stress. These functions might be dependent on each isozyme/isoform in each plant tissue; Belongs to the peroxidase family. Classical plant (class III) peroxidase subfamily.	510112±235029	1904126±252557	5389123±4441026	1.90024	0.0153952	3.40117	NS	NS	NS	a	a	a	15	11
PGSC0003DMT400013520	Peroxidase [Source:PGSC_GENE;Acc:PGSC0003DMG400005279]	extracellular	AT1G05260	Peroxidase superfamily protein;Encodes a cold-inducible cationic peroxidase that is involved in the stress response. In response to low temperature, RCI3 transcripts accumulate in the aerial part and in roots of etiolated seedlings but only in roots of light-grown seedlings.	extracellular	O23044	Peroxidase 3; Removal of H(2)O(2), oxidation of toxic reductants, biosynthesis and degradation of lignin, suberization, auxin catabolism, response to environmental stresses such as wounding, pathogen attack and oxidative stress. These functions might be dependent on each isozyme/isoform in each plant tissue; Belongs to the peroxidase family. Classical plant (class III) peroxidase subfamily.	57644±25117	418584±65493	2521498±2815429	2.86029	0.0117104	5.45098	NS	NS	NS	a	a	a	12	8
PGSC0003DMT400013830	Aspartic proteinase nepenthesin-1 [Source:PGSC_GENE;Acc:PGSC0003DMG400005409]	extracellular	AT5G07030	Eukaryotic aspartyl protease family protein;	extracellular	F4K5B9	Eukaryotic aspartyl protease family protein; Belongs to the peptidase A1 family.	5224087±537227	5155576±1451237	5522948±2435805	-0.0190453	NS	0.0802598	NS	NS	NS	a	a	a	15	15
PGSC0003DMT400014006	Gulonolactone oxidase [Source:PGSC_GENE;Acc:PGSC0003DMG400005494]	vacuole,extracellular	AT5G11540	D-arabinono-1,4-lactone oxidase family protein;	extracellular	Q9LYD8	L-gulonolactone oxidase 3; Catalyzes the oxidation of L-gulono-1,4-lactone to ascorbic acid. L-gulono-1,4-lactone is oxidized to hydrogen peroxide and L-xylo-hexulonolactone which spontaneously isomerizes to L-ascorbate (By similarity).	192419±93347	185198±52552	245756±58687	-0.0551782	NS	0.352975	NS	NS	NS	a	a	a	5	5
PGSC0003DMT400014415	Beta-mannosidase [Source:PGSC_GENE;Acc:PGSC0003DMG400005656]	extracellular	AT3G18080	B-S glucosidase 44;	extracellular	Q9LV33	Beta-glucosidase 44; Hydrolyzes p-nitrophenyl beta-D-glucoside, p-nitrophenyl beta-D-mannoside, cellobiose, 4-methylumbelliferyl-beta-D-glucoside, laminarin, amygdalin, esculin and gentiobiose. Belongs to the glycosyl hydrolase 1 family.	96827±30236	86676±25533	134381±102457	-0.159775	NS	0.472848	NS	NS	NS	a	a	a	4	3
PGSC0003DMT400014686	Lipid transfer protein [Source:PGSC_GENE;Acc:PGSC0003DMG400005731]	extracellular	AT3G18280	Bifunctional inhibitor/lipid-transfer protein/seed storage 2S albumin superfamily protein;	extracellular	Q94AQ3	Bifunctional inhibitor/lipid-transfer protein/seed storage 2S albumin superfamily protein.	426058±93149	471401±87926	566549±182152	0.145905	NS	0.411149	NS	NS	NS	a	a	a	3	3
PGSC0003DMT400014747	Protein P21 [Source:PGSC_GENE;Acc:PGSC0003DMG400005748]	extracellular	AT1G18250	Pathogenesis-related thaumatin superfamily protein;encodes a thaumatin-like protein	extracellular	Q9C9U9	Pathogenesis-related thaumatin superfamily protein.	104224±10031	120555±28933	149680±56418	0.210002	NS	0.52219	NS	NS	NS	a	a	a	1	1
PGSC0003DMT400015484	Conserved gene of unknown function [Source:PGSC_GENE;Acc:PGSC0003DMG400006048]	extracellular	AT1G21680	DPP6 N-terminal domain-like protein;	extracellular	Q9XI10	DPP6 N-terminal domain-like protein.	4520229±768119	2495261±525152	835404±243419	-0.857205	0.0416742	-2.43585	0.0064304	22.089	0.0017096	b	a	a	18	18
PGSC0003DMT400015724	Glycosyl hydrolase 1 [Source:PGSC_GENE;Acc:PGSC0003DMG400006143]	extracellular	AT5G35740	Carbohydrate-binding X8 domain superfamily protein;	extracellular	Q9FKH4	Carbohydrate-binding X8 domain superfamily protein.	47872±9867	58140±29376	119007±40484	0.280352	NS	1.31379	NS	NS	NS	a	a	a	1	1
PGSC0003DMT400015762	Fasciclin-like arabinogalactan protein 2 [Source:PGSC_GENE;Acc:PGSC0003DMG400006160]	extracellular	AT2G04780	FASCICLIN-like arabinoogalactan 7;fasciclin-like arabinogalactan-protein 7 (Fla7)	extracellular,plasma membrane	Q9SJ81	Fasciclin-like arabinogalactan protein 7; May be a cell surface adhesion protein; Belongs to the fasciclin-like AGP family.	5158409±417818	4699892±937039	3809829±843454	-0.134298	NS	-0.4372	NS	NS	NS	a	a	a	3	3
PGSC0003DMT400015924	Leucine-rich repeat family protein [Source:PGSC_GENE;Acc:PGSC0003DMG400006226]	golgi,extracellular,endoplasmic reticulum	AT3G19320	Leucine-rich repeat (LRR) family protein;	extracellular	Q9LT85	Leucine-rich repeat (LRR) family protein.	435971±190051	282008±34679	747999±661771	-0.628495	NS	0.778806	NS	NS	NS	a	a	a	8	7
PGSC0003DMT400016056	NtPRp27 [Source:PGSC_GENE;Acc:PGSC0003DMG400006276]	extracellular	AT2G15220	Plant basic secretory protein (BSP) family protein;	extracellular	Q9SKL6	Plant basic secretory protein (BSP) family protein.	1518844±1509915	3189030±1552928	2419055±358641	1.07014	NS	0.671469	NS	NS	NS	a	a	a	9	9
PGSC0003DMT400016340	Peroxidase [Source:PGSC_GENE;Acc:PGSC0003DMG400006386]	extracellular	AT1G44970	Peroxidase superfamily protein;	extracellular	Q96512	Peroxidase 9; Removal of H(2)O(2), oxidation of toxic reductants, biosynthesis and degradation of lignin, suberization, auxin catabolism, response to environmental stresses such as wounding, pathogen attack and oxidative stress. These functions might be dependent on each isozyme/isoform in each plant tissue; Belongs to the peroxidase family. Classical plant (class III) peroxidase subfamily.	98011±25115	175032±42813	319063±95534	0.836609	NS	1.70283	0.0371991	NS	NS	a	a	a	4	2
PGSC0003DMT400017372	Conserved gene of unknown function [Source:PGSC_GENE;Acc:PGSC0003DMG400006757]	extracellular	AT5G38960	RmlC-like cupins superfamily protein;	extracellular	Q9FMA6	Putative germin-like protein subfamily 1 member 12; May play a role in plant defense. Probably has no oxalate oxidase activity even if the active site is conserved.	21226±10067	10314±5002	4431±6266	-1.04116	NS	-2.26011	NS	NS	NS	a	a	a	1	1
PGSC0003DMT400017631	SBT4E protein [Source:PGSC_GENE;Acc:PGSC0003DMG400006838]	extracellular,plasma membrane	AT2G05920	Subtilase family protein;	extracellular	Q9FHA4	Subtilisin-like protease SBT1.9.	0±0	33256±47031	16494±15518	21.6652	NS	20.6535	NS	NS	NS	a	a	a	5	1
PGSC0003DMT400017632	Subtilase [Source:PGSC_GENE;Acc:PGSC0003DMG400006839]	extracellular,plasma membrane	AT2G05920	Subtilase family protein;	extracellular	Q9FHA4	Subtilisin-like protease SBT1.9.	569518±277212	1322275±36314	1632388±504776	1.21521	0.0289532	1.51917	NS	NS	NS	a	a	a	14	10
PGSC0003DMT400017638	SBT4C protein [Source:PGSC_GENE;Acc:PGSC0003DMG400006843]	extracellular,plasma membrane	AT2G05920	Subtilase family protein;	extracellular	Q9FHA4	Subtilisin-like protease SBT1.9.	21018±16560	152800±7144	214392±62140	2.86192	0.00788884	3.35053	0.0179528	13.986	0.0055096	a	b	b	4	1
PGSC0003DMT400017671	Conserved gene of unknown function [Source:PGSC_GENE;Acc:PGSC0003DMG400006856]	extracellular	AT3G08030	Protein of unknown function, DUF642;	extracellular	Q9SFB1	F17A17.37 protein.	167990±45906	48920±8498	33030±20572	-1.77987	0.0316164	-2.34655	0.0238677	12.542	0.0071921	b	a	a	3	3
PGSC0003DMT400018003	Class III peroxidase [Source:PGSC_GENE;Acc:PGSC0003DMG400006993]	extracellular	AT1G14550	Peroxidase superfamily protein;	extracellular	Q9FLC0	Peroxidase 52; Removal of H(2)O(2), oxidation of toxic reductants, biosynthesis and degradation of lignin, suberization, auxin catabolism, response to environmental stresses such as wounding, pathogen attack and oxidative stress. These functions might be dependent on each isozyme/isoform in each plant tissue; Belongs to the peroxidase family. Classical plant (class III) peroxidase subfamily.	1005054±183539	3619853±335152	4893569±1312948	1.84866	0.00872756	2.28361	0.0191795	12.611	0.0070973	a	b	b	10	7
PGSC0003DMT400018218	Epidermis-specific secreted glycoprotein EP1 [Source:PGSC_GENE;Acc:PGSC0003DMG400007073]	extracellular	AT1G78830	Curculin-like (mannose-binding) lectin family protein;	extracellular	Q9ZVA5	EP1-like glycoprotein 4.	181765±143909	273213±111481	397278±78106	0.587954	NS	1.12808	NS	NS	NS	a	a	a	6	6
PGSC0003DMT400018560	Arabinosidase ARA-1 [Source:PGSC_GENE;Acc:PGSC0003DMG400007203]	cytosol,extracellular	AT3G10740	alpha-L-arabinofuranosidase 1;Encodes a bifunctional alpha-l-arabinofuranosidase/beta-d-xylosidase that belongs to family 51 of glycoside hydrolases. It may be involved in cell wall modification.	extracellular	Q9SG80	Alpha-L-arabinofuranosidase 1; May be involved in the coordinated dissolution of the cell wall matrix during abscission and in the secondary cell wall formation in xylem vessels. Prefers arabinoxylan, but may also use pectic arabinans as substrates.	2204896±209990	4309375±404525	6231035±1362315	0.966768	0.0130925	1.49876	0.0193016	11.791	0.0083447	a	b	b	4	4
PGSC0003DMT400020276	Purple acid phosphatase 3 [Source:PGSC_GENE;Acc:PGSC0003DMG403007838]	extracellular	AT5G34850	purple acid phosphatase 26;Encodes a dual-targeted purple acid phosphatase isozyme AtPAP26. Involved in phosphate metabolism.	extracellular	Q949Y3	Bifunctional purple acid phosphatase 26; Metallo-phosphoesterase involved in phosphate metabolism. Acid phosphatase activity with phosphoenolpyruvate, inorganic pyrophosphate, phenyl-phosphate and p-nitrophenyl-phosphate as the most effective substrates. No activity with phytic acid, phosphocholine or bis-p-nitrophenyl-phosphate. Has a peroxidase activity at alkaline pH. Belongs to the metallopho…	1206939±214527	1127802±229208	846935±324991	-0.0978389	NS	-0.511029	NS	NS	NS	a	a	a	5	5
PGSC0003DMT400020591	Alpha-amylase [Source:PGSC_GENE;Acc:PGSC0003DMG400007974]	extracellular	AT4G25000	alpha-amylase-like;Predicted to be secreted protein based on signalP prediction. Involved in starch mobilization. Mutants are defective in alpha-amylase activity. (Note: AMY1 has been found in the literature to be referred to as AMY3, which is not to be confused with AMY3/At1g69830).	extracellular	Q8VZ56	Alpha-amylase 1; Possesses alpha-amylase activity in vitro, but seems not required for breakdown of transitory starch in leaves.	258253±38976	673874±33892	987304±266988	1.38369	0.00788884	1.93471	0.0235048	10.852	0.010159	a	b	b	6	6
PGSC0003DMT400020823	Gene of unknown function [Source:PGSC_GENE;Acc:PGSC0003DMG400008056]	extracellular,endoplasmic reticulum	AT3G45160	Putative membrane lipoprotein;	extracellular			2006186±213005	6778862±1365588	11130994±4039942	1.75659	0.0188895	2.47206	0.0364449	NS	NS	a	a	a	3	3
PGSC0003DMT400020834	Fasciclin-like AGP 13 [Source:PGSC_GENE;Acc:PGSC0003DMG400008063]	extracellular,endoplasmic reticulum	AT5G03170	FASCICLIN-like arabinogalactan-protein 11;	extracellular	Q8LEJ6	Fasciclin-like arabinogalactan protein 11; May be a cell surface adhesion protein.	2696171±251033	2765301±771770	2036086±426378	0.0365247	NS	-0.405113	NS	NS	NS	a	a	a	1	1
PGSC0003DMT400020941	Beta-galactosidase [Source:PGSC_GENE;Acc:PGSC0003DMG400008109]	extracellular	AT2G28470	beta-galactosidase 8;putative beta-galactosidase (BGAL8 gene)	extracellular	Q9SCV4	Beta-galactosidase 8; Belongs to the glycosyl hydrolase 35 family.	3744734±684627	7271760±1854209	4685437±1808734	0.957441	NS	0.323321	NS	NS	NS	a	a	a	23	21
PGSC0003DMT400021883	Polygalacturonase inhibiting protein [Source:PGSC_GENE;Acc:PGSC0003DMG400008492]	extracellular	AT5G06870	polygalacturonase inhibiting protein 2;Encodes a polygalacturonase inhibiting protein involved in plant defense response. PGIPs inhibit the activity of pectin degrading enzymes such as those produced by fungal pathogens. PGIP2 is induced by fungal infection and methyl jasmonate.	extracellular	Q9LH52	Leucine-rich repeat protein FLOR 1; Promotes flowering transition in long days (LD). Belongs to the polygalacturonase-inhibiting protein family.	788517±370944	1692541±794782	2713212±2463067	1.10198	NS	1.78279	NS	NS	NS	a	a	a	11	11
PGSC0003DMT400022042	Miraculin [Source:PGSC_GENE;Acc:PGSC0003DMG400008546]	vacuole,extracellular	AT1G17860	Kunitz family trypsin and protease inhibitor protein;	extracellular			76532315±25015303	63550831±17533601	31999587±9371939	-0.268158	NS	-1.25802	NS	NS	NS	a	a	a	12	12
PGSC0003DMT400022230	Disease resistance-responsive family protein [Source:PGSC_GENE;Acc:PGSC0003DMG400008625]	extracellular	AT4G13580	Disease resistance-responsive (dirigent-like protein) family protein;	extracellular	Q9T0H8	Dirigent protein 18; Dirigent proteins impart stereoselectivity on the phenoxy radical-coupling reaction, yielding optically active lignans from two molecules of coniferyl alcohol in the biosynthesis of lignans, flavonolignans, and alkaloids and thus plays a central role in plant secondary metabolism.	20945±4582	49028±10410	62065±23427	1.227	0.0329249	1.56718	NS	NS	NS	a	a	a	1	1
PGSC0003DMT400022352	Endochitinase (Chitinase) [Source:PGSC_GENE;Acc:PGSC0003DMG400008673]	extracellular	AT3G12500	basic chitinase;encodes a basic chitinase involved in ethylene/jasmonic acid mediated signalling pathway during systemic acquired resistance based on expression analyses.	extracellular	P19171	Basic endochitinase B; Defense against chitin-containing fungal pathogens. Seems particularly implicated in resistance to jasmonate-inducing pathogens such as A.brassicicola. In vitro antifungal activity against T.reesei, but not against A.solani, F.oxysporum, S.sclerotiorum, G.graminis and P.megasperma.	3341301±1306221	6500274±816580	8160965±2395073	0.96009	0.0469297	1.28833	NS	NS	NS	a	a	a	10	10
PGSC0003DMT400022684	Basic 30 kDa endochitinase [Source:PGSC_GENE;Acc:PGSC0003DMG400008796]	extracellular	AT3G12500	basic chitinase;encodes a basic chitinase involved in ethylene/jasmonic acid mediated signalling pathway during systemic acquired resistance based on expression analyses.	extracellular	P19171	Basic endochitinase B; Defense against chitin-containing fungal pathogens. Seems particularly implicated in resistance to jasmonate-inducing pathogens such as A.brassicicola. In vitro antifungal activity against T.reesei, but not against A.solani, F.oxysporum, S.sclerotiorum, G.graminis and P.megasperma.	394415±408936	939961±591041	864777±311768	1.25289	NS	1.13261	NS	NS	NS	a	a	a	9	9
PGSC0003DMT400022685	Endochitinase [Source:PGSC_GENE;Acc:PGSC0003DMG400008797]	vacuole,extracellular	AT1G02360	Chitinase family protein;	extracellular	P19171	Basic endochitinase B; Defense against chitin-containing fungal pathogens. Seems particularly implicated in resistance to jasmonate-inducing pathogens such as A.brassicicola. In vitro antifungal activity against T.reesei, but not against A.solani, F.oxysporum, S.sclerotiorum, G.graminis and P.megasperma.	506981±243442	716239±561088	658070±603918	0.498509	NS	0.376309	NS	NS	NS	a	a	a	3	3
PGSC0003DMT400023143	Carboxylic ester hydrolase [Source:PGSC_GENE;Acc:PGSC0003DMG400008961]	vacuole,extracellular	AT5G03610	GDSL-like Lipase/Acylhydrolase superfamily protein;	extracellular	Q9LZS7	GDSL esterase/lipase At5g03610.	3915±5536	27879±24445	99910±37363	2.83215	NS	4.67362	0.0274249	NS	NS	a	a	a	1	1
PGSC0003DMT400023183	Xyloglucanase inhibitor [Source:PGSC_GENE;Acc:PGSC0003DMG400008978]	extracellular	AT1G03220	Eukaryotic aspartyl protease family protein;	extracellular	Q9ZVS4	Eukaryotic aspartyl protease family protein; Belongs to the peptidase A1 family.	15786±11525	13121±10872	23395±33085	-0.266798	NS	0.567539	NS	NS	NS	a	a	a	1	1
PGSC0003DMT400023192	Basic 7S globulin 2 small subunit [Source:PGSC_GENE;Acc:PGSC0003DMG400008984]	extracellular	AT1G03220	Eukaryotic aspartyl protease family protein;	extracellular	Q9ZVS5	Eukaryotic aspartyl protease family protein; Belongs to the peptidase A1 family.	16643±16987	128380±27885	354717±260632	2.94743	0.0192557	4.41368	NS	NS	NS	a	a	a	6	6
PGSC0003DMT400023233	Uncharacterized GPI-anchored protein [Source:PGSC_GENE;Acc:PGSC0003DMG401008996]	extracellular	AT5G19250	Glycoprotein membrane precursor GPI-anchored;	extracellular	P59833	Uncharacterized GPI-anchored protein At5g19250.	722873±134044	1193232±191114	1228505±155839	0.723059	0.0483382	0.765089	0.0296465	NS	NS	a	a	a	2	2
PGSC0003DMT400023440	Hydrolase [Source:PGSC_GENE;Acc:PGSC0003DMG400009075]	extracellular	AT1G13750	Purple acid phosphatases superfamily protein;	extracellular	Q9LMX4	Probable inactive purple acid phosphatase 1.	119957±10641	53020±10155	34561±14604	-1.17792	0.0131466	-1.79529	0.00596545	28.197	0.00088924	b	a	a	8	2
PGSC0003DMT400023852	Beta-galactosidase [Source:PGSC_GENE;Acc:PGSC0003DMG402009228]	extracellular	AT1G77410	beta-galactosidase 16;	extracellular	Q8GX69	Beta-galactosidase 16.	134247±61073	501618±157784	848831±331632	1.90171	0.041872	2.66059	0.0425592	NS	NS	a	a	a	12	4
PGSC0003DMT400023961	Proteinase inhibitor [Source:PGSC_GENE;Acc:PGSC0003DMG400009267]	extracellular	AT2G25185	Defensin-like (DEFL) family protein;Encodes a defensin-like (DEFL) family protein.	extracellular			103581±7007	184129±13111	333397±75690	0.829962	0.0114097	1.68648	0.0177286	13.712	0.005785	a	b	b	3	3
PGSC0003DMT400024532	Periplasmic beta-glucosidase [Source:PGSC_GENE;Acc:PGSC0003DMG400009484]	extracellular	AT1G78060	Glycosyl hydrolase family protein;	extracellular	Q9SGZ5	Probable beta-D-xylosidase 7.	2521050±631890	2111434±694854	874552±340809	-0.255802	NS	-1.52741	0.0350893	NS	NS	a	a	a	5	5
PGSC0003DMT400024601	Aspartic protease inhibitor 5 [Source:PGSC_GENE;Acc:PGSC0003DMG400009513]	extracellular	AT1G73325	Kunitz family trypsin and protease inhibitor protein;	extracellular			28623860±16433182	19852980±9124072	8001760±2763346	-0.527863	NS	-1.83883	NS	NS	NS	a	a	a	14	4
PGSC0003DMT400025134	Hydrolase, acting on ester bonds [Source:PGSC_GENE;Acc:PGSC0003DMG400009712]	golgi,extracellular	AT1G07230	non-specific phospholipase C1;	extracellular	Q8L7Y9	Non-specific phospholipase C1.	131430±8286	56413±3119	27940±21863	-1.22019	0.00770641	-2.23391	0.00692017	30.823	0.00069779	b	a	a	3	1
PGSC0003DMT400025547	Allergen Pru du 2.04 [Source:PGSC_GENE;Acc:PGSC0003DMG400009871]	extracellular	AT1G75800	Pathogenesis-related thaumatin superfamily protein;	extracellular	Q9LQT4	Pathogenesis-related thaumatin superfamily protein.	433272±134674	2263916±685283	5664685±500665	2.38547	0.0303321	3.70865	0.00132131	57.263	0.00012337	a	b	c	11	11
PGSC0003DMT400025767	Subtilisin-type protease [Source:PGSC_GENE;Acc:PGSC0003DMG400009947]	vacuole,extracellular,plasma membrane	AT1G20160	Subtilisin-like serine endopeptidase family protein;	extracellular	Q9LNU1	CO(2)-response secreted protease; Mediates CO(2)-controlled stomatal development by cleaving peptide EPF2 (AC Q8LC53). Not active on peptides EPF1 (AC Q8S8I4) or stomagen (AC Q9SV72).	33926979±2357958	99540432±6641432	138380811±34500910	1.55285	0.00697677	2.02814	0.0177451	13.488	0.0060242	a	b	b	30	30
PGSC0003DMT400025776	Expansin11 [Source:PGSC_GENE;Acc:PGSC0003DMG400009951]	extracellular	AT1G20190	expansin 11;member of Alpha-Expansin Gene Family. Naming convention from the Expansin Working Group (Kende et al, 2004. Plant Mol Bio)	extracellular	Q9LNU3	Expansin-A11; Causes loosening and extension of plant cell walls by disrupting non-covalent bonding between cellulose microfibrils and matrix glucans. No enzymatic activity has been found (By similarity).	0±0	3026±2390	18264±25829	18.2071	NS	20.8006	NS	NS	NS	a	a	a	2	2
PGSC0003DMT400025805	Pectinesterase [Source:PGSC_GENE;Acc:PGSC0003DMG400009965]	extracellular	AT1G76160	SKU5 similar 5;	extracellular	Q9SGR6	AT1G76160 protein.	4378118±1082353	4467537±479434	5166541±1196897	0.0291686	NS	0.238888	NS	NS	NS	a	a	a	14	14
PGSC0003DMT400026090	Peroxidase 10 [Source:PGSC_GENE;Acc:PGSC0003DMG400010064]	extracellular	AT1G49570	Peroxidase superfamily protein;	extracellular	Q9FX85	Peroxidase 10; Removal of H(2)O(2), oxidation of toxic reductants, biosynthesis and degradation of lignin, suberization, auxin catabolism, response to environmental stresses such as wounding, pathogen attack and oxidative stress. These functions might be dependent on each isozyme/isoform in each plant tissue.	133871±73348	480937±144816	551485±117483	1.84501	0.0431947	2.04248	0.017824	7.4671	0.023544	a	b	b	3	2
PGSC0003DMT400026280	Stigma expressed protein [Source:PGSC_GENE;Acc:PGSC0003DMG400010141]	extracellular	AT1G73260	kunitz trypsin inhibitor 1;Encodes a trypsin inhibitor involved in modulating programmed cell death in plant-pathogen interactions.	extracellular			21628±20055	13489±14642	29679±9170	-0.681095	NS	0.456513	NS	NS	NS	a	a	a	3	3
PGSC0003DMT400026285	Cysteine protease inhibitor 1 [Source:PGSC_GENE;Acc:PGSC0003DMG400010143]	extracellular	AT1G72290	Kunitz family trypsin and protease inhibitor protein;	extracellular			10432421±1260265	23701391±1875314	16930093±3889473	1.1839	0.0103497	0.698516	NS	13.055	0.0065247	a	b	a	12	8
PGSC0003DMT400026289	Kunitz-type tuber invertase inhibitor [Source:PGSC_GENE;Acc:PGSC0003DMG400010146]	extracellular	AT1G72290	Kunitz family trypsin and protease inhibitor protein;	extracellular			444079±459096	319164±314972	80712±99472	-0.476517	NS	-2.45995	NS	NS	NS	a	a	a	5	2
PGSC0003DMT400026290	Kunitz-type enzyme inhibitor S9C11 [Source:PGSC_GENE;Acc:PGSC0003DMG400010147]	extracellular	AT1G73260	kunitz trypsin inhibitor 1;Encodes a trypsin inhibitor involved in modulating programmed cell death in plant-pathogen interactions.	extracellular			653318±148080	593957±229811	351689±125382	-0.137427	NS	-0.893485	NS	NS	NS	a	a	a	6	6
PGSC0003DMT400026464	Cysteine protease [Source:PGSC_GENE;Acc:PGSC0003DMG400010215]	extracellular,endoplasmic reticulum	AT2G34080	Cysteine proteinases superfamily protein;	extracellular	O22961	Cysteine proteinases superfamily protein; Belongs to the peptidase C1 family.	550945±194299	603564±190104	386871±142501	0.1316	NS	-0.510056	NS	NS	NS	a	a	a	4	4
PGSC0003DMT400026493	Phytophthora-inhibited protease 1 [Source:PGSC_GENE;Acc:PGSC0003DMG400010224]	golgi,extracellular,vacuole	AT3G49340	Cysteine proteinases superfamily protein;	extracellular	Q9SG15	Putative cysteine proteinase; 15366-14136; Belongs to the peptidase C1 family.	472246±176670	1103118±341756	1186018±401364	1.22398	NS	1.32852	NS	NS	NS	a	a	a	2	2
PGSC0003DMT400026549	GDSL esterase/lipase [Source:PGSC_GENE;Acc:PGSC0003DMG400010249]	vacuole,extracellular	AT1G28600	GDSL-like Lipase/Acylhydrolase superfamily protein;	extracellular	Q94F40	GDSL esterase/lipase At1g28600; Belongs to the 'GDSL' lipolytic enzyme family.	57596±4737	35693±9638	27298±13817	-0.690358	0.0471266	-1.0772	0.0445601	NS	NS	a	a	a	1	1
PGSC0003DMT400026850	Cathepsin B-like cysteine proteinase [Source:PGSC_GENE;Acc:PGSC0003DMG400010362]	extracellular	AT4G01610	Cysteine proteinases superfamily protein;	extracellular	Q93VC9	Cathepsin B-like protease 2; Thiol protease that plays a central role in plant programmed cell death (PCD). In addition to its role in protein degradation, may cleave and/or degrade a number of target proteins, activating signaling towards PCD. Contributes to the increase of caspase-3-like activity after UV-C-induced PCD and is required for abiotic stress-induced PCD. Functions redundantly with C…	24162±17431	31053±6831	5387±3809	0.36197	NS	-2.16509	NS	NS	NS	a	a	a	1	1
PGSC0003DMT400027130	Peroxidase [Source:PGSC_GENE;Acc:PGSC0003DMG400010465]	extracellular	AT2G37130	Peroxidase superfamily protein;	extracellular	Q42580	Peroxidase 21; Removal of H(2)O(2), oxidation of toxic reductants, biosynthesis and degradation of lignin, suberization, auxin catabolism, response to environmental stresses such as wounding, pathogen attack and oxidative stress. These functions might be dependent on each isozyme/isoform in each plant tissue; Belongs to the peroxidase family. Classical plant (class III) peroxidase subfamily.	418565±63694	428078±37666	416337±67039	0.0324242	NS	-0.00769888	NS	NS	NS	a	a	a	5	4
PGSC0003DMT400027150	Subtilase [Source:PGSC_GENE;Acc:PGSC0003DMG400010471]	vacuole,extracellular,plasma membrane	AT5G67090	Subtilisin-like serine endopeptidase family protein;	extracellular	Q9FHA4	Subtilisin-like protease SBT1.9.	125691±68641	233297±72554	326128±56309	0.892282	NS	1.37555	0.0363864	NS	NS	a	a	a	6	4
PGSC0003DMT400027201	Acidic class II 1,3-beta-glucanase [Source:PGSC_GENE;Acc:PGSC0003DMG402010492]	extracellular	AT4G16260	Glycosyl hydrolase superfamily protein;	extracellular	Q8VZJ2	Probable glucan endo-1,3-beta-glucosidase At4g16260; May be involved in plant defense against cyst nematode pathogens; Belongs to the glycosyl hydrolase 17 family.	386178±61549	689025±49902	792878±138337	0.83529	0.0164004	1.03783	0.0238215	10.541	0.010875	a	b	b	9	7
PGSC0003DMT400028031	21kD protein [Source:PGSC_GENE;Acc:PGSC0003DMG400010809]	extracellular	AT5G62350	Plant invertase/pectin methylesterase inhibitor superfamily protein;	extracellular	Q9LVA4	Ripening-related protein-like; contains similarity to pectinesterase.	10855±3021	5566±7871	33820±14056	-0.963629	NS	1.63956	NS	NS	NS	a	a	a	1	1
PGSC0003DMT400028050	Nucleic acid binding protein [Source:PGSC_GENE;Acc:PGSC0003DMG400010821]	extracellular	AT4G21620	glycine-rich protein;	extracellular	Q9SVT5	Glycine-rich protein.	14753±20863	50375±31396	105158±17826	1.77174	NS	2.83352	0.0143069	NS	NS	a	a	a	2	2
PGSC0003DMT400029153	Serine carboxypeptidase [Source:PGSC_GENE;Acc:PGSC0003DMG400011208]	vacuole,extracellular	AT4G30810	serine carboxypeptidase-like 29;	extracellular	Q949Q7	Serine carboxypeptidase-like 29; Probable carboxypeptidase.	3395131±314644	2966378±575398	3016598±1869505	-0.194765	NS	-0.170545	NS	NS	NS	a	a	a	15	14
PGSC0003DMT400029570	Rapid alkalinization factor preproprotein [Source:PGSC_GENE;Acc:PGSC0003DMG400011369]	extracellular	AT4G15800	ralf-like 33;Member of a diversely expressed predicted peptide family showing sequence similarity to tobacco Rapid Alkalinization Factor (RALF), and is believed to play an essential role in the physiology of Arabidopsis. Consists of a single exon and is characterized by a conserved C-terminal motif and N-terminal signal peptide.	extracellular	Q8L9P8	Protein RALF-like 33; Cell signaling peptide that may regulate plant stress, growth, and development. Mediates a rapid alkalinization of extracellular space by mediating a transient increase in the cytoplasmic Ca(2+) concentration leading to a calcium-dependent signaling events through a cell surface receptor and a concomitant activation of some intracellular mitogen-activated protein kinases (By…	2363±3342	2439±3450	54291±62624	0.0456624	NS	4.52172	NS	NS	NS	a	a	a	1	1
PGSC0003DMT400030271	Disease resistance-responsive family protein [Source:PGSC_GENE;Acc:PGSC0003DMG400011577]	extracellular	AT3G24020	Disease resistance-responsive (dirigent-like protein) family protein;	extracellular	Q7Y225	Dirigent protein 16; Dirigent proteins impart stereoselectivity on the phenoxy radical-coupling reaction, yielding optically active lignans from two molecules of coniferyl alcohol in the biosynthesis of lignans, flavonolignans, and alkaloids and thus plays a central role in plant secondary metabolism.	15066±10819	50094±5904	63040±20021	1.7333	0.0265897	2.06493	0.042931	NS	NS	a	a	a	1	1
PGSC0003DMT400030402	Peroxidase [Source:PGSC_GENE;Acc:PGSC0003DMG400011640]	extracellular	AT5G05340	Peroxidase superfamily protein;	extracellular	Q9FLC0	Peroxidase 52; Removal of H(2)O(2), oxidation of toxic reductants, biosynthesis and degradation of lignin, suberization, auxin catabolism, response to environmental stresses such as wounding, pathogen attack and oxidative stress. These functions might be dependent on each isozyme/isoform in each plant tissue; Belongs to the peroxidase family. Classical plant (class III) peroxidase subfamily.	111576±148728	87910±41123	99200±47994	-0.343925	NS	-0.169623	NS	NS	NS	a	a	a	7	4
PGSC0003DMT400030622	Alpha-galactosidase/alpha-n-acetylgalactosaminidase [Source:PGSC_GENE;Acc:PGSC0003DMG400011728]	vacuole,extracellular	AT3G26380	Melibiase family protein;	extracellular	F4JCI4	Alpha-galactosidase.	6750364±1048133	10693594±1279589	9354734±2236482	0.66371	0.0350879	0.470731	NS	NS	NS	a	a	a	18	18
PGSC0003DMT400030923	Chitinase [Source:PGSC_GENE;Acc:PGSC0003DMG400011842]	extracellular	AT4G19810	Glycosyl hydrolase family protein with chitinase insertion domain;	extracellular	F4JTY7	Glycosyl hydrolase family protein with chitinase insertion domain-containing protein; Belongs to the glycosyl hydrolase 18 family.	3328518±439477	3639635±165566	3555484±369601	0.128914	NS	0.095166	NS	NS	NS	a	a	a	10	10
PGSC0003DMT400031199	Non-specific lipid-transfer protein [Source:PGSC_GENE;Acc:PGSC0003DMG400011951]	extracellular	AT3G51590	lipid transfer protein 12;Encodes a member of the lipid transfer protein family. Proteins of this family are generally small (~9 kD), basic, expressed abundantly and contain eight Cys residues. The proteins can bind fatty acids and acylCoA esters and can transfer several different phospholipids. They are localized to the cell wall. The LTP12 promoter is active exclusively in the tapetum during th…	extracellular	Q9LLR7	Non-specific lipid-transfer protein 3; Plant non-specific lipid-transfer proteins transfer phospholipids as well as galactolipids across membranes. May play a role in wax or cutin deposition in the cell walls of expanding epidermal cells and certain secretory tissues (By similarity).	32296850±11349228	144789228±40035754	100286673±52074889	2.16449	0.0288734	1.63466	NS	NS	NS	a	a	a	7	1
PGSC0003DMT400031201	Non-specific lipid-transfer protein 2 [Source:PGSC_GENE;Acc:PGSC0003DMG400011953]	extracellular	AT2G38530	lipid transfer protein 2;Involved in lipid transfer between membranes. Belongs to a family of Lipid transfer proteins. Sequence similarity to other plant/Arabidopsis LPT genes but highest similarity to LPT1. Stress and pathogen-inducible motifs found in the upstream region. Expressed in flower, leaves and siliques but absent in roots. Predicted to be a member of PR-14 pathogenesis-related protein…	extracellular	Q42589	Non-specific lipid-transfer protein 1; Plant non-specific lipid-transfer proteins transfer phospholipids as well as galactolipids across membranes. May play a role in wax or cutin deposition in the cell walls of expanding epidermal cells and certain secretory tissues.	17139674±2093569	59437621±8817297	42465813±13212058	1.79404	0.0129421	1.30896	NS	10.591	0.010755	a	b	a	6	4
PGSC0003DMT400031202	Non-specific lipid-transfer protein 1 [Source:PGSC_GENE;Acc:PGSC0003DMG400011954]	extracellular	AT2G38530	lipid transfer protein 2;Involved in lipid transfer between membranes. Belongs to a family of Lipid transfer proteins. Sequence similarity to other plant/Arabidopsis LPT genes but highest similarity to LPT1. Stress and pathogen-inducible motifs found in the upstream region. Expressed in flower, leaves and siliques but absent in roots. Predicted to be a member of PR-14 pathogenesis-related protein…	extracellular	Q42589	Non-specific lipid-transfer protein 1; Plant non-specific lipid-transfer proteins transfer phospholipids as well as galactolipids across membranes. May play a role in wax or cutin deposition in the cell walls of expanding epidermal cells and certain secretory tissues.	21085±29819	68733±28698	69187±25299	1.70476	NS	1.71425	NS	NS	NS	a	a	a	5	1
PGSC0003DMT400031688	Polygalacturonase [Source:PGSC_GENE;Acc:PGSC0003DMG400012156]	extracellular	AT4G23820	Pectin lyase-like superfamily protein;	extracellular	Q9SUP5	Pectin lyase-like superfamily protein.	66638±42338	36628±20280	37718±16279	-0.863424	NS	-0.821114	NS	NS	NS	a	a	a	2	2
PGSC0003DMT400031890	Hydrolase [Source:PGSC_GENE;Acc:PGSC0003DMG400012232]	vacuole,extracellular,endoplasmic reticulum	AT5G50400	purple acid phosphatase 27;	extracellular	Q5MAU8	Probable inactive purple acid phosphatase 27.	177062±25839	127576±29659	397515±391357	-0.472904	NS	1.16675	NS	NS	NS	a	a	a	3	2
PGSC0003DMT400032104	Polygalacturonase [Source:PGSC_GENE;Acc:PGSC0003DMG402012324]	extracellular	AT4G23500	Pectin lyase-like superfamily protein;	extracellular	O81746	Pectin lyase-like superfamily protein; Belongs to the glycosyl hydrolase 28 family.	26369951±9230825	35728406±14035692	19622316±4262479	0.438177	NS	-0.4264	NS	NS	NS	a	a	a	12	12
PGSC0003DMT400032756	Erg-1 [Source:PGSC_GENE;Acc:PGSC0003DMG400012577]	extracellular	AT5G64260	EXORDIUM like 2;	extracellular	Q9FE06	Protein EXORDIUM-like 2; May play a role in a brassinosteroid-dependent regulation of growth and development; Belongs to the EXORDIUM family.	169191±45690	92182±19295	148707±185454	-0.87609	NS	-0.186173	NS	NS	NS	a	a	a	5	5
PGSC0003DMT400032789	Cationic peroxidase [Source:PGSC_GENE;Acc:PGSC0003DMG400012589]	extracellular	AT2G41480	Peroxidase superfamily protein;	extracellular	O80822	Peroxidase 25; Removal of H(2)O(2), oxidation of toxic reductants, biosynthesis and degradation of lignin, suberization, auxin catabolism, response to environmental stresses such as wounding, pathogen attack and oxidative stress. These functions might be dependent on each isozyme/isoform in each plant tissue; Belongs to the peroxidase family. Classical plant (class III) peroxidase subfamily.	4425875±1623264	16875897±3214667	26553983±2478605	1.93093	0.0188895	2.58489	0.0022938	38.63	0.00037423	a	b	c	18	18
PGSC0003DMT400033408	Non-specific lipid-transfer protein [Source:PGSC_GENE;Acc:PGSC0003DMG400012837]	extracellular	AT2G38540	lipid transfer protein 1;Non-specific lipid transfer protein. Binds calmodulin in a Ca2+-independent manner. Localized to the cell wall. Specifically expressed in L1 epidermal layer. Predicted to be a member of PR-14 pathogenesis-related protein family with the following members: At2g38540/LTP1, At2g38530/LTP2, At5g59320/LTP3, At5g59310/LTP4, At3g51600/LTP5, At3g08770/LTP6, At2g15050/LTP7, At2g18…	extracellular	Q42589	Non-specific lipid-transfer protein 1; Plant non-specific lipid-transfer proteins transfer phospholipids as well as galactolipids across membranes. May play a role in wax or cutin deposition in the cell walls of expanding epidermal cells and certain secretory tissues.	157166±80666	213518±99420	193727±68330	0.442072	NS	0.301737	NS	NS	NS	a	a	a	6	2
PGSC0003DMT400033411	Non-specific lipid-transfer protein [Source:PGSC_GENE;Acc:PGSC0003DMG400012838]	extracellular	AT2G38540	lipid transfer protein 1;Non-specific lipid transfer protein. Binds calmodulin in a Ca2+-independent manner. Localized to the cell wall. Specifically expressed in L1 epidermal layer. Predicted to be a member of PR-14 pathogenesis-related protein family with the following members: At2g38540/LTP1, At2g38530/LTP2, At5g59320/LTP3, At5g59310/LTP4, At3g51600/LTP5, At3g08770/LTP6, At2g15050/LTP7, At2g18…	extracellular	Q42589	Non-specific lipid-transfer protein 1; Plant non-specific lipid-transfer proteins transfer phospholipids as well as galactolipids across membranes. May play a role in wax or cutin deposition in the cell walls of expanding epidermal cells and certain secretory tissues.	87822±15961	489784±206065	624726±512291	2.47948	NS	2.83056	NS	NS	NS	a	a	a	6	1
PGSC0003DMT400033482	Elicitor inducible beta-1,3-glucanase NtEIG-E76 [Source:PGSC_GENE;Acc:PGSC0003DMG401012862]	vacuole,extracellular	AT5G55180	O-Glycosyl hydrolases family 17 protein;	extracellular	F4K3D8	O-Glycosyl hydrolases family 17 protein; Belongs to the glycosyl hydrolase 17 family.	652950±149913	1910277±147756	4444491±460197	1.54874	0.0101653	2.76697	0.00215639	87.388	3.6562e-05	a	b	c	16	3
PGSC0003DMT400033483	Elicitor inducible beta-1,3-glucanase NtEIG-E76 [Source:PGSC_GENE;Acc:PGSC0003DMG402012862]	vacuole,extracellular	AT5G55180	O-Glycosyl hydrolases family 17 protein;	extracellular	F4K3D8	O-Glycosyl hydrolases family 17 protein; Belongs to the glycosyl hydrolase 17 family.	19740±13958	75739±10425	177979±42274	1.93995	0.0210148	3.17254	0.0118022	18.477	0.0027254	a	a	b	14	1
PGSC0003DMT400033687	Beta-1,3-glucanase, acidic [Source:PGSC_GENE;Acc:PGSC0003DMG400012940]	vacuole,extracellular,endoplasmic reticulum	AT2G19440	O-Glycosyl hydrolases family 17 protein;	extracellular	Q9ZUP5	O-Glycosyl hydrolases family 17 protein; Belongs to the glycosyl hydrolase 17 family.	718453±197977	976410±418612	488116±180308	0.442593	NS	-0.557669	NS	NS	NS	a	a	a	5	5
PGSC0003DMT400034271	DUF26 domain-containing protein 2 [Source:PGSC_GENE;Acc:PGSC0003DMG400013176]	vacuole,extracellular,endoplasmic reticulum	AT3G22060	Receptor-like protein kinase-related family protein;contains Pfam profile: PF01657 Domain of unknown function that is usually associated with protein kinase domain Pfam:PF00069, however this protein does not have the protein kinase domain	extracellular	Q9LRJ9	Cysteine-rich repeat secretory protein 38.	8919645±711760	28093281±4705600	37525145±8996301	1.65517	0.0153964	2.0728	0.0157855	12.308	0.0075272	a	b	b	21	21
PGSC0003DMT400034395	Osmotin [Source:PGSC_GENE;Acc:PGSC0003DMG400013227]	extracellular	AT4G11650	osmotin 34;osmotin-like protein	extracellular	P50700	Osmotin-like protein OSM34; Belongs to the thaumatin family.	28273162±33292889	46231738±53603743	31600733±28941673	0.70945	NS	0.160525	NS	NS	NS	a	a	a	9	7
PGSC0003DMT400034556	Cystatin [Source:PGSC_GENE;Acc:PGSC0003DMG400013283]	cytosol,extracellular	AT5G47550	Cystatin/monellin superfamily protein;	extracellular			475219±71806	1078575±36536	1490199±809811	1.18246	0.00788884	1.64884	NS	NS	NS	a	a	a	6	5
PGSC0003DMT400034582	Hydrolase, hydrolyzing O-glycosyl compounds [Source:PGSC_GENE;Acc:PGSC0003DMG400013292]	extracellular	AT5G35740	Carbohydrate-binding X8 domain superfamily protein;	extracellular	Q9FKH4	Carbohydrate-binding X8 domain superfamily protein.	31882±15540	119485±29333	282914±106060	1.90602	0.0299129	3.14956	0.0334106	7.8862	0.020928	a	b	b	4	4
PGSC0003DMT400034915	Zinc finger protein [Source:PGSC_GENE;Acc:PGSC0003DMG403013422]	extracellular	AT1G29660	GDSL-like Lipase/Acylhydrolase superfamily protein;	extracellular	Q9C7N4	GDSL esterase/lipase At1g29670.	149199±70987	190310±119979	168241±125174	0.351114	NS	0.173291	NS	NS	NS	a	a	a	4	4
PGSC0003DMT400034954	Non-specific lipid-transfer protein [Source:PGSC_GENE;Acc:PGSC0003DMG400013434]	extracellular	AT3G22600	Bifunctional inhibitor/lipid-transfer protein/seed storage 2S albumin superfamily protein;	extracellular	Q9LJ86	Bifunctional inhibitor/lipid-transfer protein/seed storage 2S albumin superfamily protein; Belongs to the plant LTP family.	283907±70917	337001±60442	467596±138300	0.247331	NS	0.719841	NS	NS	NS	a	a	a	1	1
PGSC0003DMT400036329	Xyloglucan endotransglycosylase/hydrolase XTH-6 [Source:PGSC_GENE;Acc:PGSC0003DMG400013975]	extracellular	AT4G25810	xyloglucan endotransglycosylase 6;xyloglucan endotransglycosylase-related protein (XTR6)	extracellular	Q38910	Probable xyloglucan endotransglucosylase/hydrolase protein 23; Catalyzes xyloglucan endohydrolysis (XEH) and/or endotransglycosylation (XET). Cleaves and religates xyloglucan polymers, an essential constituent of the primary cell wall, and thereby participates in cell wall construction of growing tissues (By similarity).	13272±18770	37616±29328	79340±62806	1.50295	NS	2.57964	NS	NS	NS	a	a	a	2	2
PGSC0003DMT400036487	Peroxidase [Source:PGSC_GENE;Acc:PGSC0003DMG400014055]	extracellular	AT5G05340	Peroxidase superfamily protein;	extracellular	Q9FLC0	Peroxidase 52; Removal of H(2)O(2), oxidation of toxic reductants, biosynthesis and degradation of lignin, suberization, auxin catabolism, response to environmental stresses such as wounding, pathogen attack and oxidative stress. These functions might be dependent on each isozyme/isoform in each plant tissue; Belongs to the peroxidase family. Classical plant (class III) peroxidase subfamily.	374011±415941	672649±472034	595139±150515	0.846772	NS	0.670145	NS	NS	NS	a	a	a	9	6
PGSC0003DMT400036744	Transferase, transferring glycosyl groups [Source:PGSC_GENE;Acc:PGSC0003DMG400014172]	extracellular	AT3G23760	;	extracellular	Q8L9Q7	Transferring glycosyl group transferase.	563231±73117	435818±82081	176803±77311	-0.37	NS	-1.67159	0.0111792	12.882	0.0067401	b	b	a	4	4
PGSC0003DMT400037696	Alpha-glucosidase [Source:PGSC_GENE;Acc:PGSC0003DMG400014540]	extracellular	AT1G68560	alpha-xylosidase 1;Encodes a bifunctional alpha-l-arabinofuranosidase/beta-d-xylosidase that belongs to family 3 of glycoside hydrolases.	extracellular	Q9S7Y7	Alpha-xylosidase 1; Glycoside hydrolase releasing xylosyl residues from xyloglucan oligosaccharides at the non-reducing end. Has alpha- xylosidase activity against xylan oligosaccharides. Also has alpha- glucosidase activity against p-nitrophenyl-alpha-D-glucopyranoside. No activity against p-nitrophenyl-D-xyloside. Belongs to the glycosyl hydrolase 31 family.	30641±43333	217790±156258	127191±54018	2.82941	NS	2.05347	NS	NS	NS	a	a	a	1	1
PGSC0003DMT400037843	Lyase [Source:PGSC_GENE;Acc:PGSC0003DMG400014600]	golgi,extracellular	AT1G09890	Rhamnogalacturonate lyase family protein;	extracellular	F4I2M8	Rhamnogalacturonate lyase family protein.	350661±166242	549758±61086	1372814±937220	0.64872	NS	1.96899	NS	NS	NS	a	a	a	1	1
PGSC0003DMT400038411	Xyloglucan endotransglucosylase-hydrolase XTH3 [Source:PGSC_GENE;Acc:PGSC0003DMG400014823]	extracellular	AT4G25810	xyloglucan endotransglycosylase 6;xyloglucan endotransglycosylase-related protein (XTR6)	extracellular	Q38910	Probable xyloglucan endotransglucosylase/hydrolase protein 23; Catalyzes xyloglucan endohydrolysis (XEH) and/or endotransglycosylation (XET). Cleaves and religates xyloglucan polymers, an essential constituent of the primary cell wall, and thereby participates in cell wall construction of growing tissues (By similarity).	118285±29713	609323±175873	4052269±594725	2.36494	0.0281234	5.09839	0.00285133	71.519	6.5249e-05	a	a	b	7	6
PGSC0003DMT400038514	Peroxidase [Source:PGSC_GENE;Acc:PGSC0003DMG400014867]	extracellular	AT4G37530	Peroxidase superfamily protein;	extracellular	Q9SZE7	Peroxidase 51; Removal of H(2)O(2), oxidation of toxic reductants, biosynthesis and degradation of lignin, suberization, auxin catabolism, response to environmental stresses such as wounding, pathogen attack and oxidative stress. These functions might be dependent on each isozyme/isoform in each plant tissue.	4341306±648488	8611869±1417509	13104406±780196	0.988197	0.0282093	1.59385	0.00177272	37.917	0.00039415	a	b	c	16	13
PGSC0003DMT400039129	Defensin protein [Source:PGSC_GENE;Acc:PGSC0003DMG400015129]	extracellular	AT2G02100	low-molecular-weight cysteine-rich 69;Predicted to encode a PR (pathogenesis-related) protein. Belongs to the plant defensin (PDF) family with the following members: At1g75830/PDF1.1, At5g44420/PDF1.2a, At2g26020/PDF1.2b, At5g44430/PDF1.2c, At2g26010/PDF1.3, At1g19610/PDF1.4, At1g55010/PDF1.5, At2g02120/PDF2.1, At2g02100/PDF2.2, At2g02130/PDF2.3, At1g61070/PDF2.4, At5g63660/PDF2.5, At2g02140/PDF2…	extracellular	Q39182	Defensin-like protein 2; Confers broad-spectrum resistance to pathogens.	108617±17739	154191±38869	158578±37991	0.505459	NS	0.545934	NS	NS	NS	a	a	a	2	2
PGSC0003DMT400039130	Defensin P322 [Source:PGSC_GENE;Acc:PGSC0003DMG400015130]	extracellular	AT2G02130	low-molecular-weight cysteine-rich 68;Predicted to encode a PR (pathogenesis-related) protein. Belongs to the plant defensin (PDF) family with the following members: At1g75830/PDF1.1, At5g44420/PDF1.2a, At2g26020/PDF1.2b, At5g44430/PDF1.2c, At2g26010/PDF1.3, At1g19610/PDF1.4, At1g55010/PDF1.5, At2g02120/PDF2.1, At2g02100/PDF2.2, At2g02130/PDF2.3, At1g61070/PDF2.4, At5g63660/PDF2.5, At2g02140/PDF2…	extracellular	Q39182	Defensin-like protein 2; Confers broad-spectrum resistance to pathogens.	6272832±776069	6041585±1300414	4472860±781591	-0.0541899	NS	-0.487919	NS	NS	NS	a	a	a	4	4
PGSC0003DMT400039492	Kunitz-type protease inhibitor [Source:PGSC_GENE;Acc:PGSC0003DMG400015267]	extracellular	AT1G17860	Kunitz family trypsin and protease inhibitor protein;	extracellular			3767±5327	91702±17048	958109±1090686	4.60563	0.0121752	7.99079	NS	NS	NS	a	a	a	6	6
PGSC0003DMT400039536	Proteinase inhibitor type-2 CEVI57 [Source:PGSC_GENE;Acc:PGSC0003DMG400015287]	extracellular	AT4G30993	Calcineurin-like metallo-phosphoesterase superfamily protein;	extracellular			1993383±950767	1798145±1079945	2060352±1840772	-0.14871	NS	0.0476718	NS	NS	NS	a	a	a	8	8
PGSC0003DMT400039812	Peptide N-glycanase [Source:PGSC_GENE;Acc:PGSC0003DMG400015387]	extracellular,plasma membrane	AT3G14920	Peptide-N4-(N-acetyl-beta-glucosaminyl)asparagine amidase A protein;	extracellular	Q9LKB2	Peptide-N4-(N-acetyl-beta-glucosaminyl)asparagine amidase A protein.	1570043±221989	1680600±301829	1182683±412056	0.0981725	NS	-0.40874	NS	NS	NS	a	a	a	5	5
PGSC0003DMT400039851	Subtilisin-like protease preproenzyme [Source:PGSC_GENE;Acc:PGSC0003DMG400015410]	extracellular,plasma membrane	AT5G67090	Subtilisin-like serine endopeptidase family protein;	extracellular	Q9FHA4	Subtilisin-like protease SBT1.9.	33798319±2391271	74509805±1544172	98933361±25523775	1.14048	0.00375701	1.54951	0.0274249	9.8497	0.012726	a	b	b	29	27
PGSC0003DMT400040062	Pericarp peroxidase 3 [Source:PGSC_GENE;Acc:PGSC0003DMG402015497]	golgi,extracellular	AT5G66390	Peroxidase superfamily protein;	extracellular	Q9FJZ9	Peroxidase 72; Removal of H(2)O(2), oxidation of toxic reductants, biosynthesis and degradation of lignin, suberization, auxin catabolism, response to environmental stresses such as wounding, pathogen attack and oxidative stress. These functions might be dependent on each isozyme/isoform in each plant tissue; Belongs to the peroxidase family. Classical plant (class III) peroxidase subfamily.	870968±200050	894821±195741	884669±245501	0.0389786	NS	0.0225183	NS	NS	NS	a	a	a	7	3
PGSC0003DMT400040093	Conserved gene of unknown function [Source:PGSC_GENE;Acc:PGSC0003DMG400015510]	extracellular	AT5G39110	RmlC-like cupins superfamily protein;	extracellular	Q9FID0	Germin-like protein subfamily 1 member 14; May play a role in plant defense. Probably has no oxalate oxidase activity even if the active site is conserved.	0±0	0±0	185173±192098	0	NS	24.1424	NS	NS	NS	a	a	a	2	1
PGSC0003DMT400040116	Chitinase 1 [Source:PGSC_GENE;Acc:PGSC0003DMG400015523]	extracellular	AT4G19810	Glycosyl hydrolase family protein with chitinase insertion domain;	extracellular			832385±213583	1343541±89815	1278370±260819	0.690717	0.0406261	0.618983	NS	NS	NS	a	a	a	6	6
PGSC0003DMT400040186	Peroxidase 15 [Source:PGSC_GENE;Acc:PGSC0003DMG400015548]	extracellular	AT5G06720	peroxidase 2;	extracellular	Q42578	Peroxidase 53; Removal of H(2)O(2), oxidation of toxic reductants, biosynthesis and degradation of lignin, suberization, auxin catabolism, response to environmental stresses such as wounding, pathogen attack and oxidative stress. These functions might be dependent on each isozyme/isoform in each plant tissue; Belongs to the peroxidase family. Classical plant (class III) peroxidase subfamily.	41836±10444	108656±32685	181287±75384	1.37694	NS	2.11545	NS	NS	NS	a	a	a	2	1
PGSC0003DMT400040868	Bacterial-induced peroxidase [Source:PGSC_GENE;Acc:PGSC0003DMG400015801]	extracellular	AT5G05340	Peroxidase superfamily protein;	extracellular	Q9FLC0	Peroxidase 52; Removal of H(2)O(2), oxidation of toxic reductants, biosynthesis and degradation of lignin, suberization, auxin catabolism, response to environmental stresses such as wounding, pathogen attack and oxidative stress. These functions might be dependent on each isozyme/isoform in each plant tissue; Belongs to the peroxidase family. Classical plant (class III) peroxidase subfamily.	2113625±368833	10454878±3137012	8929352±654430	2.30639	0.0298879	2.07884	0.00162268	11.375	0.0090897	a	b	b	3	1
PGSC0003DMT400041054	Alpha-glucosidase [Source:PGSC_GENE;Acc:PGSC0003DMG400015881]	vacuole,extracellular,endoplasmic reticulum	AT1G68560	alpha-xylosidase 1;Encodes a bifunctional alpha-l-arabinofuranosidase/beta-d-xylosidase that belongs to family 3 of glycoside hydrolases.	extracellular	Q9S7Y7	Alpha-xylosidase 1; Glycoside hydrolase releasing xylosyl residues from xyloglucan oligosaccharides at the non-reducing end. Has alpha- xylosidase activity against xylan oligosaccharides. Also has alpha- glucosidase activity against p-nitrophenyl-alpha-D-glucopyranoside. No activity against p-nitrophenyl-D-xyloside. Belongs to the glycosyl hydrolase 31 family.	128261±64687	402484±165577	259849±47858	1.64984	NS	1.01859	NS	NS	NS	a	a	a	5	5
PGSC0003DMT400041356	Alpha-glucosidase [Source:PGSC_GENE;Acc:PGSC0003DMG400016018]	vacuole,extracellular	AT5G11720	Glycosyl hydrolases family 31 protein;	extracellular,plasma membrane	Q9LYF8	Glycosyl hydrolases family 31 protein; Belongs to the glycosyl hydrolase 31 family.	1272100±80161	1276920±152169	1100033±143796	0.00545583	NS	-0.209665	NS	NS	NS	a	a	a	10	9
PGSC0003DMT400041542	Non-specific lipid-transfer protein [Source:PGSC_GENE;Acc:PGSC0003DMG400016102]	extracellular	AT3G08770	lipid transfer protein 6;Predicted to encode a PR (pathogenesis-related) protein. Belongs to the lipid transfer protein (PR-14) family with the following members: At2g38540/LTP1, At2g38530/LTP2, At5g59320/LTP3, At5g59310/LTP4, At3g51600/LTP5, At3g08770/LTP6, At2g15050/LTP7, At2g18370/LTP8, At2g15325/LTP9, At5g01870/LTP10, At4g33355/LTP11, At3g51590/LTP12, At5g44265/LTP13, At5g62065/LTP14, At4g085…	extracellular			17143795±2073855	45853854±5904062	33732395±8864296	1.41936	0.0131466	0.976448	NS	10.586	0.010766	a	b	a	2	2
PGSC0003DMT400041812	Peroxidase 17 [Source:PGSC_GENE;Acc:PGSC0003DMG400016223]	extracellular	AT2G22420	Peroxidase superfamily protein;	extracellular	Q9SJZ2	Peroxidase 17; Removal of H(2)O(2), oxidation of toxic reductants, biosynthesis and degradation of lignin, suberization, auxin catabolism, response to environmental stresses such as wounding, pathogen attack and oxidative stress. These functions might be dependent on each isozyme/isoform in each plant tissue.	4749935±925608	4151518±554581	3224734±1014848	-0.194269	NS	-0.558727	NS	NS	NS	a	a	a	14	14
PGSC0003DMT400041850	Beta-hexosaminidase [Source:PGSC_GENE;Acc:PGSC0003DMG400016240]	extracellular	AT1G65590	beta-hexosaminidase 3;Encodes a protein with beta-hexosaminidase activity. Located on the plasma membrane.	extracellular,plasma membrane	Q8L7S6	Beta-hexosaminidase 3; Has a broad substrate specificity. Can use synthetic substrates such as pyridylaminated chitotriose, p-nitrophenyl-beta-N- acetylglucosaminide, p-nitrophenyl-2-acetamido-2-deoxy-beta-D- glucopyranoside (pNP-GlcNAc), p-nitrophenyl-2-acetamido-2-deoxy-beta-D- galactopyranoside (pNP-GalNAc), 4-methylumbelliferyl-2-acetamido-2- deoxy-beta-D-glucopyranoside (MU-GlcNAc), and 4-me…	366720±30181	298447±10969	266415±28068	-0.297202	0.0436903	-0.461003	0.0303721	8.6576	0.017043	b	a	a	1	1
PGSC0003DMT400042428	Secretory peroxidase [Source:PGSC_GENE;Acc:PGSC0003DMG400016453]	extracellular	AT4G21960	Peroxidase superfamily protein;Encodes AT4g21960 (AT4g21960/T8O5_170).	extracellular	Q9SB81	Peroxidase 42; Removal of H(2)O(2), oxidation of toxic reductants, biosynthesis and degradation of lignin, suberization, auxin catabolism, response to environmental stresses such as wounding, pathogen attack and oxidative stress. These functions might be dependent on each isozyme/isoform in each plant tissue.	649242±267044	184504±19707	39619±28281	-1.8151	NS	-4.03451	0.0359227	8.3946	0.01825	b	b	a	1	1
PGSC0003DMT400042484	Glucan endo-1,3-beta-glucosidase [Source:PGSC_GENE;Acc:PGSC0003DMG402016475]	vacuole,extracellular,plasma membrane	AT1G11820	O-Glycosyl hydrolases family 17 protein;	extracellular	O65399	Glucan endo-1,3-beta-glucosidase 1; Belongs to the glycosyl hydrolase 17 family.	141954±45137	337099±35306	420200±118109	1.24775	0.0193675	1.56565	0.0388617	NS	NS	a	a	a	3	3
PGSC0003DMT400042527	Stem 28 kDa glycoprotein [Source:PGSC_GENE;Acc:PGSC0003DMG401016495]	extracellular	AT5G51260	HAD superfamily, subfamily IIIB acid phosphatase ;	extracellular	Q9M0F4	HAD superfamily, subfamily IIIB acid phosphatase.	657514±119764	458105±99693	305700±282358	-0.521344	NS	-1.1049	NS	NS	NS	a	a	a	5	5
PGSC0003DMT400043527	Leucine-rich repeat family protein / extensin family protein [Source:PGSC_GENE;Acc:PGSC0003DMG400016899]	extracellular	AT2G19780	Leucine-rich repeat (LRR) family protein;	extracellular	O82202	Leucine-rich repeat (LRR) family protein.	206289±174017	132889±94772	36133±51100	-0.634446	NS	-2.51328	NS	NS	NS	a	a	a	2	2
PGSC0003DMT400043686	Hydrolase, hydrolyzing O-glycosyl compounds [Source:PGSC_GENE;Acc:PGSC0003DMG400016965]	extracellular	AT1G13130	Cellulase (glycosyl hydrolase family 5) protein;	extracellular	Q66GP7	Cellulase (Glycosyl hydrolase family 5) protein; Belongs to the glycosyl hydrolase 5 (cellulase A) family.	463747±42764	319881±24675	137022±56806	-0.535803	0.0253343	-1.75893	0.00638013	28.402	0.00087197	c	b	a	7	6
PGSC0003DMT400044140	Lipid transfer protein [Source:PGSC_GENE;Acc:PGSC0003DMG400017133]	extracellular	AT3G18280	Bifunctional inhibitor/lipid-transfer protein/seed storage 2S albumin superfamily protein;	extracellular	Q9C9T4	Bifunctional inhibitor/lipid-transfer protein/seed storage 2S albumin superfamily protein.	119226±58166	55149±26010	18763±21504	-1.1123	NS	-2.66771	NS	NS	NS	a	a	a	2	2
PGSC0003DMT400044224	Rhicadhesin receptor [Source:PGSC_GENE;Acc:PGSC0003DMG400017175]	extracellular	AT3G05950	RmlC-like cupins superfamily protein;	extracellular	Q9SFF9	Germin-like protein subfamily 1 member 7; May play a role in plant defense. Probably has no oxalate oxidase activity even if the active site is conserved.	30869±43655	85893±16099	15198±21494	1.47638	NS	-1.02226	NS	NS	NS	a	a	a	1	1
PGSC0003DMT400044228	SET domain protein [Source:PGSC_GENE;Acc:PGSC0003DMG400017176]	vacuole,extracellular	AT5G39110	RmlC-like cupins superfamily protein;	extracellular	Q9FIC9	Germin-like protein subfamily 1 member 15; May play a role in plant defense. Probably has no oxalate oxidase activity even if the active site is conserved.	14173±20044	10992±15545	53576±54611	-0.366709	NS	1.9184	NS	NS	NS	a	a	a	1	1
PGSC0003DMT400044231	Rhicadhesin receptor [Source:PGSC_GENE;Acc:PGSC0003DMG400017178]	extracellular	AT3G05950	RmlC-like cupins superfamily protein;	extracellular	Q9FIC9	Germin-like protein subfamily 1 member 15; May play a role in plant defense. Probably has no oxalate oxidase activity even if the active site is conserved.	136753±12519	339392±61355	92473±82569	1.31138	0.0208009	-0.564461	NS	9.6838	0.013232	a	b	a	1	1
PGSC0003DMT400045877	Hydrolase, hydrolyzing O-glycosyl compounds [Source:PGSC_GENE;Acc:PGSC0003DMG400017797]	extracellular	AT1G18650	plasmodesmata callose-binding protein 3;Encodes a member of the X8-GPI family of proteins. It localizes to the plasmodesmata and is predicted to bind callose.	extracellular	Q6NPI4	Carbohydrate-binding X8 domain superfamily protein.	78562±3321	219134±27709	320743±4740	1.4799	0.0117104	2.02951	0.000254416	110.74	1.835e-05	a	b	c	2	2
PGSC0003DMT400046191	Cysteine proteinase inhibitor B [Source:PGSC_GENE;Acc:PGSC0003DMG400017928]	extracellular	AT2G31980	PHYTOCYSTATIN 2;	extracellular	Q8L5T9	Cysteine proteinase inhibitor 2; Specific inhibitor of cysteine proteinases. Probably involved in the regulation of endogenous processes and in defense against pests and pathogens (By similarity); Belongs to the cystatin family. Phytocystatin subfamily.	923528±217740	1232943±234374	988315±264862	0.416879	NS	0.0978156	NS	NS	NS	a	a	a	4	3
PGSC0003DMT400046260	Nucleotide pyrophosphatase/phosphodiesterase [Source:PGSC_GENE;Acc:PGSC0003DMG400017958]	vacuole,extracellular,plasma membrane	AT2G03450	purple acid phosphatase 9;	extracellular	Q5MAU8	Probable inactive purple acid phosphatase 27.	30849±22240	78119±30651	138011±62763	1.34044	NS	2.16148	NS	NS	NS	a	a	a	4	4
PGSC0003DMT400046308	Reticuline oxidase [Source:PGSC_GENE;Acc:PGSC0003DMG400017976]	extracellular	AT4G20840	FAD-binding Berberine family protein;	extracellular	Q9SVG3	Berberine bridge enzyme-like 21.	1009852±305567	2746456±38258	3884818±1068318	1.44343	0.0110805	1.9437	0.0263242	10.174	0.011808	a	b	b	16	16
PGSC0003DMT400046584	Aldose-1-epimerase [Source:PGSC_GENE;Acc:PGSC0003DMG400018084]	extracellular	AT3G47800	Galactose mutarotase-like superfamily protein;	extracellular	Q9STT3	Aldose 1-epimerase; Converts alpha-aldose to the beta-anomer.	49598±13176	47107±33393	54613±45831	-0.0743305	NS	0.138975	NS	NS	NS	a	a	a	1	1
PGSC0003DMT400046953	Pectinacetylesterase [Source:PGSC_GENE;Acc:PGSC0003DMG400018236]	extracellular	AT3G05910	Pectinacetylesterase family protein;	extracellular	Q9SFF6	Pectin acetylesterase 12; Hydrolyzes acetyl esters in homogalacturonan regions of pectin. In type I primary cell wall, galacturonic acid residues of pectin can be acetylated at the O-2 and O-3 positions. Decreasing the degree of acetylation of pectin gels in vitro alters their physical properties.	0±0	0±0	0±0	0	NS	0	NS	NS	NS	a	a	a	1	1
PGSC0003DMT400046955	Hydrolase [Source:PGSC_GENE;Acc:PGSC0003DMG400018238]	golgi,extracellular	AT3G53010	Domain of unknown function (DUF303) ;	extracellular	Q0WNN6	Carbohydrate esterase, putative (DUF303).	828897±271950	714831±191413	986969±471071	-0.21359	NS	0.251811	NS	NS	NS	a	a	a	7	7
PGSC0003DMT400047948	Expansin [Source:PGSC_GENE;Acc:PGSC0003DMG400018635]	extracellular	AT3G45970	expansin-like A1;member of EXPANSIN-LIKE. Naming convention from the Expansin Working Group (Kende et al, 2004. Plant Mol Bio)	extracellular	Q9LZT4	Expansin-like A1.	12923597±3255237	19938965±6477433	53266779±5036643	0.625583	NS	2.04323	0.00275788	35.774	0.00046319	a	a	b	9	9
PGSC0003DMT400048241	Xyloglucan endotransglucosylase/hydrolase 9 [Source:PGSC_GENE;Acc:PGSC0003DMG402018740]	extracellular	AT5G57560	Xyloglucan endotransglucosylase/hydrolase family protein;Encodes a cell wall-modifying enzyme, rapidly upregulated in response to environmental stimuli	extracellular	Q38857	Xyloglucan endotransglucosylase/hydrolase protein 22; Catalyzes xyloglucan endohydrolysis (XEH) and/or endotransglycosylation (XET). Cleaves and religates xyloglucan polymers, an essential constituent of the primary cell wall, and thereby participates in cell wall construction of growing tissues. Its induction in case of mechanical stress, suggests that it may contribute in the adaptive changes i…	28192±8732	197586±104432	361601±150966	2.80911	NS	3.68103	0.0386618	NS	NS	a	a	a	6	6
PGSC0003DMT400048531	N(4)-(Beta-n-acetylglucosaminyl)-l-asparaginase [Source:PGSC_GENE;Acc:PGSC0003DMG400018851]	golgi,extracellular	AT5G61540	N-terminal nucleophile aminohydrolases (Ntn hydrolases) superfamily protein;	extracellular	Q56W64	Isoaspartyl peptidase/L-asparaginase 3 subunit alpha; Acts in asparagine catabolism but also in the final steps of protein degradation via hydrolysis of a range of isoaspartyl dipeptides; Belongs to the Ntn-hydrolase family.	63042±14635	39191±28766	0±0	-0.685764	NS	-22.5879	0.00741737	NS	NS	a	a	a	1	1
PGSC0003DMT400048636	GPI-anchored protein [Source:PGSC_GENE;Acc:PGSC0003DMG401018895]	extracellular	AT5G56170	LORELEI-LIKE-GPI-ANCHORED PROTEIN 1;	extracellular	Q9FKT1	GPI-anchored protein LLG1; Component of the FER-regulated Rho GTPase signaling complex. Acts as a chaperone and coreceptor for FER. Required for localization of FER to the plasma membrane.	44098±4374	42182±19760	17791±14907	-0.0640905	NS	-1.30959	NS	NS	NS	a	a	a	1	1
PGSC0003DMT400049626	Conserved gene of unknown function [Source:PGSC_GENE;Acc:PGSC0003DMG400019277]	extracellular	AT1G02180	ferredoxin-related;	extracellular			4805962±753080	7103930±1549955	11153088±954129	0.563792	NS	1.21455	0.00480714	15.97	0.003955	a	a	b	4	4
PGSC0003DMT400050017	0	extracellular	AT3G04720	pathogenesis-related 4;Encodes a protein similar to the antifungal chitin-binding protein hevein from rubber tree latex. mRNA levels increase in response to ethylene and turnip crinkle virus infection.	extracellular	P43082	Hevein-like preproprotein; Fungal growth inhibitors. Neither CB-HEL nor CD-HEL have chitinase activity, but both have antimicrobial activities. CD-HEL has RNase, but no DNase activity.	1935601±518802	4585265±947078	4332012±404807	1.24422	0.0333421	1.16226	0.0111328	9.645	0.013354	a	b	b	8	6
PGSC0003DMT400050249	Chitin-binding lectin 1 [Source:PGSC_GENE;Acc:PGSC0003DMG400019517]	extracellular	AT3G12500	basic chitinase;encodes a basic chitinase involved in ethylene/jasmonic acid mediated signalling pathway during systemic acquired resistance based on expression analyses.	extracellular			368977±163409	362431±160003	187329±155636	-0.0258232	NS	-0.977953	NS	NS	NS	a	a	a	3	3
PGSC0003DMT400050474	Pectin methylesterase 1 [Source:PGSC_GENE;Acc:PGSC0003DMG400019611]	cytosol,extracellular,nucleus	AT3G49220	Plant invertase/pectin methylesterase inhibitor superfamily;	extracellular	Q9M3B0	Probable pectinesterase/pectinesterase inhibitor 34; Acts in the modification of cell walls via demethylesterification of cell wall pectin; In the N-terminal section; belongs to the PMEI family.	127687±69459	315050±90752	519084±211323	1.30298	NS	2.02336	NS	NS	NS	a	a	a	4	4
PGSC0003DMT400051882	Gene of unknown function [Source:PGSC_GENE;Acc:PGSC0003DMG400020133]	extracellular	AT3G20993	low-molecular-weight cysteine-rich 56;Encodes a member of a family of small,secreted, cysteine rich protein with sequence similarity to the PCP (pollen coat protein) gene family.	extracellular			51895±18541	72789±30435	121492±51587	0.488133	NS	1.22719	NS	NS	NS	a	a	a	1	1
PGSC0003DMT400051938	Pectase lyase [Source:PGSC_GENE;Acc:PGSC0003DMG400020156]	extracellular,endoplasmic reticulum	AT3G07010	Pectin lyase-like superfamily protein;	extracellular	Q9M8Z8	Probable pectate lyase 8.	0±0	10713±4281	4173±5902	20.0309	0.0324223	18.6707	NS	NS	NS	a	a	a	1	1
PGSC0003DMT400052215	Peroxidase 55 [Source:PGSC_GENE;Acc:PGSC0003DMG400020252]	extracellular	AT4G37530	Peroxidase superfamily protein;	extracellular	Q9SZE7	Peroxidase 51; Removal of H(2)O(2), oxidation of toxic reductants, biosynthesis and degradation of lignin, suberization, auxin catabolism, response to environmental stresses such as wounding, pathogen attack and oxidative stress. These functions might be dependent on each isozyme/isoform in each plant tissue.	1689042±257864	3825929±450582	3832811±531620	1.17961	0.0152888	1.1822	0.0112019	16.594	0.0035893	a	b	b	9	9
PGSC0003DMT400052227	Blue copper protein [Source:PGSC_GENE;Acc:PGSC0003DMG400020258]	vacuole,extracellular,mitochondrion,plastid	AT3G27200	Cupredoxin superfamily protein;	extracellular	Q8VY59	Cupredoxin superfamily protein.	145999±49709	373720±108185	459013±101351	1.35599	NS	1.65257	0.021922	NS	NS	a	a	a	2	2
PGSC0003DMT400052987	Gamma interferon inducible lysosomal thiol reductase family protein [Source:PGSC_GENE;Acc:PGSC0003DMG400020559]	extracellular	AT1G07080	Thioredoxin superfamily protein;	extracellular	Q93VQ6	Interferon inducible-lysosomal thiol reductase.	2702798±569889	1446240±282490	513709±220982	-0.902146	0.049662	-2.39543	0.0115293	15.969	0.0039555	b	a	a	9	2
PGSC0003DMT400053148	Elicitor-inducible protein EIG-J7 [Source:PGSC_GENE;Acc:PGSC0003DMG400020622]	extracellular	AT2G22170	Lipase/lipooxygenase, PLAT/LH2 family protein;	extracellular	O65660	PLAT domain-containing protein 1; Positive regulator of abiotic stress tolerance involved in the regulation of plant growth. May be a downstream target of the abscisic acid (ABA) signaling pathway.	796547±66760	768228±378591	324210±99411	-0.0522253	NS	-1.29683	0.00923511	NS	NS	a	a	a	6	4
PGSC0003DMT400053159	Allergen BRSn20 [Source:PGSC_GENE;Acc:PGSC0003DMG400020630]	extracellular	AT4G08685	Pollen Ole e 1 allergen and extensin family protein;Encodes a protein, expressed in leaves, with similarity to pollen allergens.	extracellular	Q9SZY5	Pollen Ole e 1 allergen and extensin family protein.	23596±16974	70932±38970	425496±81747	1.5879	NS	4.17254	0.00575513	34.1	0.00052875	a	a	b	3	3
PGSC0003DMT400053212	Conserved gene of unknown function [Source:PGSC_GENE;Acc:PGSC0003DMG400020654]	extracellular	AT3G07470	Protein of unknown function, DUF538;	extracellular	Q94AG1	AT3g07470/F21O3_18.	15784482±4730948	15670251±7914278	3829135±1335920	-0.0104786	NS	-2.04342	0.0303721	NS	NS	a	a	a	5	5
PGSC0003DMT400054620	Subtilase family protein [Source:PGSC_GENE;Acc:PGSC0003DMG400021198]	extracellular,endoplasmic reticulum,plasma membrane	AT4G20430	Subtilase family protein;	extracellular	Q9SUN6	Subtilisin-like protease SBT2.2; Belongs to the peptidase S8 family.	79771±35909	219074±17379	277640±142344	1.45749	0.018778	1.79929	NS	NS	NS	a	a	a	2	2
PGSC0003DMT400054969	ML domain protein [Source:PGSC_GENE;Acc:PGSC0003DMG401021334]	extracellular	AT5G06480	Immunoglobulin E-set superfamily protein;	extracellular	Q9FG22	Immunoglobulin E-set superfamily protein.	5830077±879571	7406777±981564	4828478±907978	0.345331	NS	-0.271947	NS	NS	NS	a	a	a	7	7
PGSC0003DMT400055138	Xyloglucan endotransglucosylase-hydrolase XTH7 [Source:PGSC_GENE;Acc:PGSC0003DMG400021398]	extracellular	AT4G37800	xyloglucan endotransglucosylase/hydrolase 7;	extracellular	Q8LER3	Probable xyloglucan endotransglucosylase/hydrolase protein 7; Catalyzes xyloglucan endohydrolysis (XEH) and/or endotransglycosylation (XET). Cleaves and religates xyloglucan polymers, an essential constituent of the primary cell wall, and thereby participates in cell wall construction of growing tissues (By similarity); Belongs to the glycosyl hydrolase 16 family. XTH group 1 subfamily.	0±0	0±0	0±0	0	NS	0	NS	NS	NS	a	a	a	1	1
PGSC0003DMT400055410	SBT1 protein [Source:PGSC_GENE;Acc:PGSC0003DMG400021513]	extracellular	AT5G67360	Subtilase family protein;Encodes a subtilisin-like serine protease essential for mucilage release from seed coats.	extracellular	O65351	Subtilisin-like protease SBT1.7; Serine protease. Has a substrate preference for the hydrophobic residues Phe and Ala and the basic residue Asp in the P1 position, and for Asp, Leu or Ala in the P1' position. Essential for mucilage release from seed coats. Triggers the accumulation and/or activation of cell wall modifying enzymes necessary either for the loosening of the outer primary cell wall, …	10639483±5152666	28379476±10518215	36254078±5082874	1.41542	NS	1.76872	0.0119342	NS	NS	a	a	a	26	25
PGSC0003DMT400055426	Snakin-1 [Source:PGSC_GENE;Acc:PGSC0003DMG400021517]	extracellular	AT5G59845	Gibberellin-regulated family protein;	extracellular	Q8LFM2	Gibberellin-regulated protein 10; Gibberellin-regulated protein that may function in hormonal controlled steps of development such as seed germination, flowering and seed maturation; Belongs to the GASA family.	52813±27923	143177±23495	263129±75235	1.43882	0.0328212	2.31679	0.0254699	9.5518	0.013654	a	b	b	1	1
PGSC0003DMT400055629	Chitinase [Source:PGSC_GENE;Acc:PGSC0003DMG400021602]	extracellular	AT1G05850	Chitinase family protein;Encodes an endo chitinase-like protein AtCTL1. Essential for tolerance to heat, salt and drought stresses. Also involved in root hair development, cell expansion and response to cytokinin. Allelic to erh2. 11 alleles described in Hauser (1995). Mutant is defective in acquired thermotolerance, appears semidwarf throughout its life cycle and has extra lateral branches. Ther…	extracellular	Q9MA41	Chitinase-like protein 1; No chitinase activity. Essential for normal plant growth and development. Regulates cell expansion extent and differentiation at least in roots and hypocotyls. Prevents lignin accumulation in the pith. May modulate ethylene-mediated regulation during development. Probably required to establish thermotolerance acclimation. Plays a role for controlled anisotropic cell expa…	105433±119515	186857±174397	208315±203614	0.8256	NS	0.982433	NS	NS	NS	a	a	a	3	3
PGSC0003DMT400055632	Hydroxyproline-rich glycoprotein (HRGP) [Source:PGSC_GENE;Acc:PGSC0003DMG400021603]	extracellular,endoplasmic reticulum	AT1G21310	extensin 3;Encodes extensin 3.	extracellular			346811±127731	520930±86828	2058044±2572620	0.58694	NS	2.56905	NS	NS	NS	a	a	a	6	5
PGSC0003DMT400055713	Polygalacturonase [Source:PGSC_GENE;Acc:PGSC0003DMG400021630]	extracellular	AT1G23460	Pectin lyase-like superfamily protein;	extracellular	F4I672	Pectin lyase-like superfamily protein.	5677±8028	30694±10561	39779±28284	2.43484	NS	2.80891	NS	NS	NS	a	a	a	1	1
PGSC0003DMT400055769	Polygalacturonase [Source:PGSC_GENE;Acc:PGSC0003DMG400021658]	extracellular	AT3G61490	Pectin lyase-like superfamily protein;	extracellular	A0A1I9LS88	Pectin lyase-like superfamily protein.	3722655±1036799	11205723±1987296	16095365±1800624	1.58983	0.0198414	2.11224	0.00358479	28.185	0.00089032	a	b	b	17	17
PGSC0003DMT400055847	Lipid binding protein [Source:PGSC_GENE;Acc:PGSC0003DMG400021691]	extracellular	AT3G53980	Bifunctional inhibitor/lipid-transfer protein/seed storage 2S albumin superfamily protein;	extracellular	Q9M329	Bifunctional inhibitor/lipid-transfer protein/seed storage 2S albumin superfamily protein.	37746551±11939368	165679689±73141990	288482514±174381482	2.13398	NS	2.93407	NS	NS	NS	a	a	a	11	6
PGSC0003DMT400056024	Nonspecific lipid-transfer protein AKCS9 [Source:PGSC_GENE;Acc:PGSC0003DMG400021761]	extracellular	AT3G18280	Bifunctional inhibitor/lipid-transfer protein/seed storage 2S albumin superfamily protein;	extracellular			1589037±797290	1968279±1218851	1550288±1332622	0.308782	NS	-0.0356169	NS	NS	NS	a	a	a	8	8
PGSC0003DMT400056028	Nonspecific lipid transfer protein [Source:PGSC_GENE;Acc:PGSC0003DMG400021763]	extracellular	AT1G48750	Bifunctional inhibitor/lipid-transfer protein/seed storage 2S albumin superfamily protein;	extracellular	Q94AQ3	Bifunctional inhibitor/lipid-transfer protein/seed storage 2S albumin superfamily protein.	13891099±1838364	41533988±5213261	73827982±15627876	1.58013	0.0117104	2.41001	0.0100272	19.65	0.0023237	a	a	b	6	6
PGSC0003DMT400056046	Nonspecific lipid transfer protein [Source:PGSC_GENE;Acc:PGSC0003DMG400021773]	extracellular	AT1G48750	Bifunctional inhibitor/lipid-transfer protein/seed storage 2S albumin superfamily protein;	extracellular	Q9C9T4	Bifunctional inhibitor/lipid-transfer protein/seed storage 2S albumin superfamily protein.	665955±414898	1189979±829616	903296±750018	0.83744	NS	0.439775	NS	NS	NS	a	a	a	5	5
PGSC0003DMT400056119	Peroxidase 27 [Source:PGSC_GENE;Acc:PGSC0003DMG400021801]	extracellular	AT3G01190	Peroxidase superfamily protein;	extracellular	Q43735	Peroxidase 27; Removal of H(2)O(2), oxidation of toxic reductants, biosynthesis and degradation of lignin, suberization, auxin catabolism, response to environmental stresses such as wounding, pathogen attack and oxidative stress. These functions might be dependent on each isozyme/isoform in each plant tissue; Belongs to the peroxidase family. Classical plant (class III) peroxidase subfamily.	5549±3934	0±0	190774±269795	-19.082	NS	5.1034	NS	NS	NS	a	a	a	4	4
PGSC0003DMT400056617	STS14 protein [Source:PGSC_GENE;Acc:PGSC0003DMG400022013]	extracellular	AT5G66590	CAP (Cysteine-rich secretory proteins, Antigen 5, and Pathogenesis-related 1 protein) superfamily protein;	extracellular	Q9FJY1	Similarity to pathogenesis-related protein.	1768468±328364	3141514±292896	4255698±1007841	0.82896	0.0223741	1.2669	0.0333256	7.7008	0.022035	a	b	b	10	10
PGSC0003DMT400057136	Polygalacturonase inhibitor protein [Source:PGSC_GENE;Acc:PGSC0003DMG401022197]	extracellular	AT5G06860	polygalacturonase inhibiting protein 1;Encodes a polygalacturonase inhibiting protein involved in defense response. PGIPs inhibit the function of cell wall pectin degrading enzymes such as those produced by fungal pathogens. PGIP1 is induced by fungal infection.	extracellular	Q9M5J9	Polygalacturonase inhibitor 1; Inhibitor of fungal polygalacturonase. It is an important factor for plant resistance to phytopathogenic fungi. Belongs to the polygalacturonase-inhibiting protein family.	1941316±337433	1574943±263580	1154925±371955	-0.301735	NS	-0.749236	NS	NS	NS	a	a	a	10	10
PGSC0003DMT400057384	Fasciclin-like arabinogalactan protein 10 [Source:PGSC_GENE;Acc:PGSC0003DMG400022279]	vacuole,extracellular,endoplasmic reticulum	AT5G55730	FASCICLIN-like arabinogalactan 1;fasciclin-like arabinogalactan-protein 1 (Fla1)	extracellular	Q9FM65	Fasciclin-like arabinogalactan protein 1; May be a cell surface adhesion protein; Belongs to the fasciclin-like AGP family.	79947±16086	299943±58640	504728±56287	1.90757	0.0181562	2.65839	0.00241607	39.439	0.00035323	a	b	c	4	4
PGSC0003DMT400057419	Conserved gene of unknown function [Source:PGSC_GENE;Acc:PGSC0003DMG400022295]	extracellular	AT5G55410	Bifunctional inhibitor/lipid-transfer protein/seed storage 2S albumin superfamily protein;	extracellular			7276±10290	52620±23867	107228±29331	2.85434	NS	3.88134	0.0152526	9.7852	0.012919	a	a	b	1	1
PGSC0003DMT400057521	Suberization-associated anionic peroxidase 2 [Source:PGSC_GENE;Acc:PGSC0003DMG400022341]	extracellular	AT2G18150	Peroxidase superfamily protein;	extracellular	Q9FLC0	Peroxidase 52; Removal of H(2)O(2), oxidation of toxic reductants, biosynthesis and degradation of lignin, suberization, auxin catabolism, response to environmental stresses such as wounding, pathogen attack and oxidative stress. These functions might be dependent on each isozyme/isoform in each plant tissue; Belongs to the peroxidase family. Classical plant (class III) peroxidase subfamily.	3417970±662739	3163331±712883	1666027±339824	-0.111695	NS	-1.03673	0.0331784	NS	NS	a	a	a	4	3
PGSC0003DMT400057616	Serine carboxypeptidase [Source:PGSC_GENE;Acc:PGSC0003DMG400022373]	cytosol,extracellular,vacuole	AT1G11080	serine carboxypeptidase-like 31;	extracellular	O04084	Serine carboxypeptidase-like 31; Probable carboxypeptidase; Belongs to the peptidase S10 family.	223800±160223	985281±605308	1504958±854369	2.13832	NS	2.74944	NS	NS	NS	a	a	a	15	15
PGSC0003DMT400058061	Peroxidase 72 [Source:PGSC_GENE;Acc:PGSC0003DMG400022541]	extracellular	AT5G66390	Peroxidase superfamily protein;	extracellular	Q9FJZ9	Peroxidase 72; Removal of H(2)O(2), oxidation of toxic reductants, biosynthesis and degradation of lignin, suberization, auxin catabolism, response to environmental stresses such as wounding, pathogen attack and oxidative stress. These functions might be dependent on each isozyme/isoform in each plant tissue; Belongs to the peroxidase family. Classical plant (class III) peroxidase subfamily.	1294843±245415	3173422±244329	2757348±477885	1.29326	0.0114097	1.0905	0.0230097	16.77	0.003494	a	b	b	9	5
PGSC0003DMT400058134	Peroxidase 72 [Source:PGSC_GENE;Acc:PGSC0003DMG400022567]	extracellular	AT5G66390	Peroxidase superfamily protein;	extracellular	Q9FJZ9	Peroxidase 72; Removal of H(2)O(2), oxidation of toxic reductants, biosynthesis and degradation of lignin, suberization, auxin catabolism, response to environmental stresses such as wounding, pathogen attack and oxidative stress. These functions might be dependent on each isozyme/isoform in each plant tissue; Belongs to the peroxidase family. Classical plant (class III) peroxidase subfamily.	189724±48133	141057±40933	14541±20563	-0.427629	NS	-3.70575	0.0137366	11.113	0.009606	b	b	a	4	1
PGSC0003DMT400058508	Subtilisin-like protease [Source:PGSC_GENE;Acc:PGSC0003DMG400022725]	extracellular	AT1G01900	subtilase family protein;Encodes AtSBT1.1, a subtilisin-like serine protease. Cleaves the phytosulfokine AtPSK4, a growth promoting peptide.	extracellular	O65351	Subtilisin-like protease SBT1.7; Serine protease. Has a substrate preference for the hydrophobic residues Phe and Ala and the basic residue Asp in the P1 position, and for Asp, Leu or Ala in the P1' position. Essential for mucilage release from seed coats. Triggers the accumulation and/or activation of cell wall modifying enzymes necessary either for the loosening of the outer primary cell wall, …	5214791±1506801	10898133±3339584	3955754±1442014	1.0634	NS	-0.398657	NS	NS	NS	a	a	a	16	16
PGSC0003DMT400058807	Cationic peroxidase isozyme 38K [Source:PGSC_GENE;Acc:PGSC0003DMG400022850]	extracellular	AT2G39040	Peroxidase superfamily protein;	extracellular	Q9ZV04	Peroxidase 24; Removal of H(2)O(2), oxidation of toxic reductants, biosynthesis and degradation of lignin, suberization, auxin catabolism, response to environmental stresses such as wounding, pathogen attack and oxidative stress. These functions might be dependent on each isozyme/isoform in each plant tissue.	0±0	10957±10176	63438±75018	20.0634	NS	22.5969	NS	NS	NS	a	a	a	1	1
PGSC0003DMT400059566	41 kD chloroplast nucleoid DNA binding protein (CND41) [Source:PGSC_GENE;Acc:PGSC0003DMG400023144]	extracellular	AT5G10770	Eukaryotic aspartyl protease family protein;	extracellular	Q8S9J6	Aspartyl protease family protein At5g10770; Probably not redundant with AED1 and not involved in restriction of salicylic acid (SA) or systemic acquired resistance (SAR) signaling.	28144193±5278825	91400629±15364050	111205307±31183823	1.69937	0.0158829	1.98232	0.0253315	9.1339	0.015113	a	b	b	19	19
PGSC0003DMT400061040	Basic blue copper protein [Source:PGSC_GENE;Acc:PGSC0003DMG400023751]	extracellular	AT2G02850	plantacyanin;Encodes plantacyanin one of blue copper proteins. Involved in anther development and pollination. Expressed in the transmitting tract of the pistil.	extracellular	Q8LG89	Basic blue protein; Forms a concentration gradient along the pollen tube growth path, with a lower level in the stigma papilla cell wall and a higher level in the transmitting tract extracellular matix of the style.	8183431±1016473	16237197±3035837	24757802±679089	0.988525	0.0319637	1.59711	0.000889421	38.482	0.00037824	a	b	c	4	4
PGSC0003DMT400061155	Embryo-specific 3 [Source:PGSC_GENE;Acc:PGSC0003DMG400023797]	extracellular,plasma membrane	AT2G41475	Embryo-specific protein 3, (ATS3);	extracellular	Q681K2	Embryo-specific protein ATS3A; May play a role during embryo development.	77864±30334	105925±20686	99777±31197	0.444013	NS	0.357757	NS	NS	NS	a	a	a	4	1
PGSC0003DMT400061156	Embryo-specific 3 [Source:PGSC_GENE;Acc:PGSC0003DMG400023798]	extracellular,plasma membrane	AT2G41475	Embryo-specific protein 3, (ATS3);	extracellular	Q681K2	Embryo-specific protein ATS3A; May play a role during embryo development.	1055215±140059	997766±124812	843657±175386	-0.0807638	NS	-0.322809	NS	NS	NS	a	a	a	6	3
PGSC0003DMT400061478	Cytoplasmic small heat shock protein class I [Source:PGSC_GENE;Acc:PGSC0003DMG400023921]	extracellular	AT1G50060	CAP (Cysteine-rich secretory proteins, Antigen 5, and Pathogenesis-related 1 protein) superfamily protein;	extracellular	P33154	Pathogenesis-related protein 1; Partially responsible for acquired pathogen resistance.	306421±152040	539094±245125	548344±417197	0.815023	NS	0.839568	NS	NS	NS	a	a	a	4	3
PGSC0003DMT400061826	Peroxidase N [Source:PGSC_GENE;Acc:PGSC0003DMG400024053]	extracellular	AT5G19890	Peroxidase superfamily protein;	extracellular	Q39034	Peroxidase 59; Removal of H(2)O(2), oxidation of toxic reductants, biosynthesis and degradation of lignin, suberization, auxin catabolism, response to environmental stresses such as wounding, pathogen attack and oxidative stress. These functions might be dependent on each isozyme/isoform in each plant tissue.	85018551±8074916	473236312±81894532	747492406±127320179	2.47671	0.0129421	3.13621	0.00487483	28.927	0.00082967	a	b	c	18	16
PGSC0003DMT400061841	Xyloglucan endotransglucosylase/hydrolase protein A [Source:PGSC_GENE;Acc:PGSC0003DMG400024060]	extracellular	AT1G11545	xyloglucan endotransglucosylase/hydrolase 8;	extracellular	Q8L9A9	Probable xyloglucan endotransglucosylase/hydrolase protein 8; Catalyzes xyloglucan endohydrolysis (XEH) and/or endotransglycosylation (XET). Cleaves and religates xyloglucan polymers, an essential constituent of the primary cell wall, and thereby participates in cell wall construction of growing tissues (By similarity); Belongs to the glycosyl hydrolase 16 family. XTH group 1 subfamily.	513718±191995	993721±357915	1016444±399993	0.951864	NS	0.98448	NS	NS	NS	a	a	a	7	7
PGSC0003DMT400062026	PAE [Source:PGSC_GENE;Acc:PGSC0003DMG401024140]	extracellular	AT4G19420	Pectinacetylesterase family protein;	cytosol,extracellular	Q6DBP4	Pectin acetylesterase 8; Hydrolyzes acetyl esters in homogalacturonan regions of pectin. In type I primary cell wall, galacturonic acid residues of pectin can be acetylated at the O-2 and O-3 positions. Decreasing the degree of acetylation of pectin gels in vitro alters their physical properties; Belongs to the pectinacetylesterase family.	2485450±756418	2308601±260740	3079596±831193	-0.106488	NS	0.309234	NS	NS	NS	a	a	a	16	16
PGSC0003DMT400062402	Peroxidase 44 [Source:PGSC_GENE;Acc:PGSC0003DMG400024285]	golgi,extracellular	AT4G26010	Peroxidase superfamily protein;	extracellular	Q93V93	Peroxidase 44; Removal of H(2)O(2), oxidation of toxic reductants, biosynthesis and degradation of lignin, suberization, auxin catabolism, response to environmental stresses such as wounding, pathogen attack and oxidative stress. These functions might be dependent on each isozyme/isoform in each plant tissue; Belongs to the peroxidase family. Classical plant (class III) peroxidase subfamily.	252132±181606	521305±220795	456395±402246	1.04795	NS	0.856103	NS	NS	NS	a	a	a	11	10
PGSC0003DMT400063348	Glucan endo-1,3-beta-glucosidase 3 [Source:PGSC_GENE;Acc:PGSC0003DMG400024642]	extracellular	AT1G18650	plasmodesmata callose-binding protein 3;Encodes a member of the X8-GPI family of proteins. It localizes to the plasmodesmata and is predicted to bind callose.	extracellular	Q9SD84	PLASMODESMATA CALLOSE-BINDING PROTEIN 2; Able to bind (1->3)-beta-D-glucans (laminarin).	1291820±152174	2960127±231905	3986949±875284	1.19625	0.0101555	1.62588	0.0176014	13.168	0.0063885	a	b	b	3	3
PGSC0003DMT400063381	Heparanase-2 [Source:PGSC_GENE;Acc:PGSC0003DMG402024654]	golgi,extracellular,vacuole	AT5G61250	glucuronidase 1;Belongs to the plant glycoside hydrolase family 79. Encodes a protein with several posttranslational modification sites including O-&#946;-GlcNAc attachment sites and serine-, threonine- and tyrosine-phosphorylation sites, suggesting that this protein is extensively modified posttranslationally. The protein is predicted (WoLF PSORT program) to be secreted.	extracellular	Q9FF10	Heparanase-like protein 1; Endoglycosidase which is a cell surface and extracellular matrix-degrading enzyme. Cleaves heparan sulfate proteoglycans (HSPGs) into heparan sulfate side chains and core proteoglycans (By similarity); Belongs to the glycosyl hydrolase 79 family.	69642±48349	50072±22247	38560±28192	-0.475956	NS	-0.85285	NS	NS	NS	a	a	a	2	2
PGSC0003DMT400064270	Peroxidase [Source:PGSC_GENE;Acc:PGSC0003DMG400024967]	extracellular	AT4G37530	Peroxidase superfamily protein;	extracellular	Q9SZE7	Peroxidase 51; Removal of H(2)O(2), oxidation of toxic reductants, biosynthesis and degradation of lignin, suberization, auxin catabolism, response to environmental stresses such as wounding, pathogen attack and oxidative stress. These functions might be dependent on each isozyme/isoform in each plant tissue.	588407±175990	297638±78720	1240686±1034309	-0.983254	NS	1.07625	NS	NS	NS	a	a	a	14	11
PGSC0003DMT400064274	Subtilisin-like protease [Source:PGSC_GENE;Acc:PGSC0003DMG400024970]	extracellular	AT5G67360	Subtilase family protein;Encodes a subtilisin-like serine protease essential for mucilage release from seed coats.	extracellular	O65351	Subtilisin-like protease SBT1.7; Serine protease. Has a substrate preference for the hydrophobic residues Phe and Ala and the basic residue Asp in the P1 position, and for Asp, Leu or Ala in the P1' position. Essential for mucilage release from seed coats. Triggers the accumulation and/or activation of cell wall modifying enzymes necessary either for the loosening of the outer primary cell wall, …	12270763±1564378	27381904±7238359	39699975±10621811	1.158	0.0471266	1.69391	0.0271023	NS	NS	a	a	a	32	26
PGSC0003DMT400064456	Copper ion binding protein [Source:PGSC_GENE;Acc:PGSC0003DMG400025042]	extracellular	AT5G53870	early nodulin-like protein 1;	extracellular	Q9FN39	Similarity to phytocyanin/early nodulin-like protein.	602642±37290	1095636±273137	1293609±383461	0.862395	NS	1.10203	NS	NS	NS	a	a	a	5	5
PGSC0003DMT400064504	Class IV chitinase [Source:PGSC_GENE;Acc:PGSC0003DMG400025063]	extracellular	AT3G54420	homolog of carrot EP3-3 chitinase;encodes an EP3 chitinase that is expressed during somatic embryogenesis in 'nursing' cells surrounding the embryos but not in embryos themselves. The gene is also expressed in mature pollen and growing pollen tubes until they enter the receptive synergid, but not in endosperm and integuments as in carrot. Post-embryonically, expression is found in hydathodes, sti…	extracellular	Q9M2U5	Endochitinase EP3; Probably involved in hypersensitive reaction upon Xanthomonas campestris infection; Belongs to the glycosyl hydrolase 19 family. Chitinase class I subfamily.	4427314±495480	14812493±4154070	21012621±10017092	1.74231	0.0327609	2.24675	NS	NS	NS	a	a	a	10	10
PGSC0003DMT400064553	Peroxidase [Source:PGSC_GENE;Acc:PGSC0003DMG402025083]	extracellular	AT1G71695	Peroxidase superfamily protein;	extracellular	Q96520	Peroxidase 12; Removal of H(2)O(2), oxidation of toxic reductants, biosynthesis and degradation of lignin, suberization, auxin catabolism, response to environmental stresses such as wounding, pathogen attack and oxidative stress. These functions might be dependent on each isozyme/isoform in each plant tissue; Belongs to the peroxidase family. Classical plant (class III) peroxidase subfamily.	7092304±1984906	5861301±1199678	5380240±2659755	-0.275033	NS	-0.398584	NS	NS	NS	a	a	a	17	14
PGSC0003DMT400064554	Peroxidase 12 [Source:PGSC_GENE;Acc:PGSC0003DMG401025083]	extracellular	AT1G71695	Peroxidase superfamily protein;	extracellular	Q96520	Peroxidase 12; Removal of H(2)O(2), oxidation of toxic reductants, biosynthesis and degradation of lignin, suberization, auxin catabolism, response to environmental stresses such as wounding, pathogen attack and oxidative stress. These functions might be dependent on each isozyme/isoform in each plant tissue; Belongs to the peroxidase family. Classical plant (class III) peroxidase subfamily.	676477±595355	316831±268394	350931±437751	-1.09433	NS	-0.946853	NS	NS	NS	a	a	a	10	7
PGSC0003DMT400064789	Lipid binding protein [Source:PGSC_GENE;Acc:PGSC0003DMG400025168]	extracellular	AT5G48485	Bifunctional inhibitor/lipid-transfer protein/seed storage 2S albumin superfamily protein;encodes a putative apoplastic lipid transfer protein that is involved in systemic acquired resistance. Mutants in this gene exhibit wild-type local resistance to avirulent and virulent Pseudomonas syringae, but pathogenesis-related gene expression is abolished in uninoculated distant leaves and fail to devel…	extracellular			474356±113020	2790515±955348	5030544±822892	2.55649	0.0343729	3.40667	0.00432852	19.431	0.0023922	a	b	b	6	6
PGSC0003DMT400064877	Dehydration-responsive protein RD22 [Source:PGSC_GENE;Acc:PGSC0003DMG400025191]	extracellular	AT1G49320	unknown seed protein like 1;Encodes USPL1, a BURP domain protein targeted to the protein storage vacuoles. Overexpression of USPL1 affects seed development, protein storage vacuoles and lipid vesicles morphology and function.	extracellular	Q9XI99	BURP domain protein USPL1; Associated with the protein storage vacuole formation.	657985±232277	2308811±984577	1635887±493529	1.81102	NS	1.31395	NS	NS	NS	a	a	a	12	12
PGSC0003DMT400065096	Alpha-galactosidase/alpha-n-acetylgalactosaminidase [Source:PGSC_GENE;Acc:PGSC0003DMG400025299]	extracellular	AT5G08380	alpha-galactosidase 1;	extracellular	Q9FT97	Alpha-galactosidase 1; May regulate leaf (and possibly other organ) development by functioning in cell wall loosening and cell wall expansion. Belongs to the glycosyl hydrolase 27 family.	269666±21573	646782±118141	848302±71341	1.2621	0.0219737	1.6534	0.00217745	26.529	0.0010486	a	b	b	9	6
PGSC0003DMT400065498	Peroxidase 25 [Source:PGSC_GENE;Acc:PGSC0003DMG400025478]	extracellular	AT2G41480	Peroxidase superfamily protein;	extracellular	O80822	Peroxidase 25; Removal of H(2)O(2), oxidation of toxic reductants, biosynthesis and degradation of lignin, suberization, auxin catabolism, response to environmental stresses such as wounding, pathogen attack and oxidative stress. These functions might be dependent on each isozyme/isoform in each plant tissue; Belongs to the peroxidase family. Classical plant (class III) peroxidase subfamily.	20389270±8957183	118354653±23436917	212354127±12576518	2.53723	0.0158829	3.38059	0.00099775	70.185	6.8882e-05	a	b	c	24	24
PGSC0003DMT400065518	Peroxidase [Source:PGSC_GENE;Acc:PGSC0003DMG400025492]	extracellular	AT1G05260	Peroxidase superfamily protein;Encodes a cold-inducible cationic peroxidase that is involved in the stress response. In response to low temperature, RCI3 transcripts accumulate in the aerial part and in roots of etiolated seedlings but only in roots of light-grown seedlings.	extracellular	O23044	Peroxidase 3; Removal of H(2)O(2), oxidation of toxic reductants, biosynthesis and degradation of lignin, suberization, auxin catabolism, response to environmental stresses such as wounding, pathogen attack and oxidative stress. These functions might be dependent on each isozyme/isoform in each plant tissue; Belongs to the peroxidase family. Classical plant (class III) peroxidase subfamily.	15064992±747230	24612377±126124	41950879±16751975	0.708184	0.00387557	1.4775	NS	NS	NS	a	a	a	22	19
PGSC0003DMT400065643	Non-specific lipid-transfer protein [Source:PGSC_GENE;Acc:PGSC0003DMG400025537]	extracellular	AT3G08770	lipid transfer protein 6;Predicted to encode a PR (pathogenesis-related) protein. Belongs to the lipid transfer protein (PR-14) family with the following members: At2g38540/LTP1, At2g38530/LTP2, At5g59320/LTP3, At5g59310/LTP4, At3g51600/LTP5, At3g08770/LTP6, At2g15050/LTP7, At2g18370/LTP8, At2g15325/LTP9, At5g01870/LTP10, At4g33355/LTP11, At3g51590/LTP12, At5g44265/LTP13, At5g62065/LTP14, At4g085…	extracellular	Q9LZV9	Non-specific lipid-transfer protein 10; Plant non-specific lipid-transfer proteins transfer phospholipids as well as galactolipids across membranes. May play a role in wax or cutin deposition in the cell walls of expanding epidermal cells and certain secretory tissues (By similarity).	11611554±3410765	44289461±16085883	87592181±54883499	1.9314	0.0490986	2.91524	NS	NS	NS	a	a	a	9	8
PGSC0003DMT400065644	Non-specific lipid-transfer protein [Source:PGSC_GENE;Acc:PGSC0003DMG400025538]	extracellular	AT5G59320	lipid transfer protein 3;Predicted to encode a PR (pathogenesis-related) protein. Belongs to the lipid transfer protein (PR-14) family with the following members: At2g38540/LTP1, At2g38530/LTP2, At5g59320/LTP3, At5g59310/LTP4, At3g51600/LTP5, At3g08770/LTP6, At2g15050/LTP7, At2g18370/LTP8, At2g15325/LTP9, At5g01870/LTP10, At4g33355/LTP11, At3g51590/LTP12, At5g44265/LTP13, At5g62065/LTP14, At4g085…	extracellular			721367±140196	617339±112012	509381±316283	-0.224672	NS	-0.501988	NS	NS	NS	a	a	a	3	2
PGSC0003DMT400066556	Serine-threonine protein kinase, plant-type [Source:PGSC_GENE;Acc:PGSC0003DMG400025867]	vacuole,extracellular	AT2G15320	Leucine-rich repeat (LRR) family protein;	extracellular	Q9SHU4	Putative leucine-rich repeat disease resistance protein.	425944±398515	537403±45246	1151996±340596	0.335341	NS	1.4354	NS	NS	NS	a	a	a	7	7
PGSC0003DMT400066592	Phospholipase C [Source:PGSC_GENE;Acc:PGSC0003DMG400025885]	extracellular	AT1G49740	PLC-like phosphodiesterases superfamily protein;	extracellular	Q9FXA0	PLC-like phosphodiesterases superfamily protein.	954034±394375	1360937±164181	1595373±458968	0.512488	NS	0.741781	NS	NS	NS	a	a	a	10	9
PGSC0003DMT400066744	Serine-threonine protein kinase, plant-type [Source:PGSC_GENE;Acc:PGSC0003DMG400025939]	extracellular	AT4G06744	Leucine-rich repeat (LRR) family protein;	extracellular	Q8W3M4	Uncharacterized protein At4g06744.	600967±101119	1896086±249036	3625987±1429977	1.65767	0.0128814	2.59302	0.0429072	NS	NS	a	a	a	10	10
PGSC0003DMT400066885	Uclacyanin-2 [Source:PGSC_GENE;Acc:PGSC0003DMG400026001]	extracellular	AT3G60280	uclacyanin 3;Encodes blue copper-binding protein III.	extracellular	Q9SK90	Blue copper protein-like predicted GPI-anchored protein.	254424±204804	1314624±477761	2777974±396568	2.36934	0.0471266	3.44873	0.00403519	22.537	0.0016213	a	a	b	2	2
PGSC0003DMT400067430	Conserved gene of unknown function [Source:PGSC_GENE;Acc:PGSC0003DMG400026212]	extracellular	AT5G56480	Bifunctional inhibitor/lipid-transfer protein/seed storage 2S albumin superfamily protein;	extracellular			48105±68030	104185±147339	43298±61233	1.11489	NS	-0.15187	NS	NS	NS	a	a	a	2	2
PGSC0003DMT400067456	Major pollen allergen Ory s 1 [Source:PGSC_GENE;Acc:PGSC0003DMG400026220]	extracellular	AT4G17030	expansin-like B1;Encodes EXLB1 (expansin-like B1), a member of the expansin family.	extracellular	O23547	Expansin-like B1.	8811±12460	10096±14277	347015±384668	0.196386	NS	5.2996	NS	NS	NS	a	a	a	3	3
PGSC0003DMT400067458	Major pollen allergen Ory s 1 [Source:PGSC_GENE;Acc:PGSC0003DMG400026221]	extracellular	AT4G17030	expansin-like B1;Encodes EXLB1 (expansin-like B1), a member of the expansin family.	extracellular	O23547	Expansin-like B1.	245739±156062	832420±610234	1351371±796025	1.76019	NS	2.45923	NS	NS	NS	a	a	a	10	10
PGSC0003DMT400067663	Alpha-L-fucosidase 2 [Source:PGSC_GENE;Acc:PGSC0003DMG400026313]	extracellular	AT1G28570	SGNH hydrolase-type esterase superfamily protein;	extracellular	Q8RXT9	GDSL esterase/lipase At1g28590.	79922±34953	183615±26689	284397±92531	1.20002	0.0358222	1.83124	0.0449195	NS	NS	a	a	a	4	4
PGSC0003DMT400068341	Class III peroxidase [Source:PGSC_GENE;Acc:PGSC0003DMG400026575]	extracellular	AT5G05340	Peroxidase superfamily protein;	extracellular	Q9FLC0	Peroxidase 52; Removal of H(2)O(2), oxidation of toxic reductants, biosynthesis and degradation of lignin, suberization, auxin catabolism, response to environmental stresses such as wounding, pathogen attack and oxidative stress. These functions might be dependent on each isozyme/isoform in each plant tissue; Belongs to the peroxidase family. Classical plant (class III) peroxidase subfamily.	32211204±10830473	88801652±26022204	72712626±14445341	1.46302	0.0486443	1.17464	0.0369467	NS	NS	a	a	a	14	6
PGSC0003DMT400068515	Gamma-interferon-inducible lysosomal thiol reductase [Source:PGSC_GENE;Acc:PGSC0003DMG400026649]	extracellular,endoplasmic reticulum	AT5G01580	gamma interferon responsive lysosomal thiol (GILT) reductase family protein;thiol reductase in OAS metabolism	extracellular	Q9M017	Gamma interferon responsive lysosomal thiol (GILT) reductase family protein.	150289±19002	7270294±9258699	1346167±329153	5.5962	NS	3.16305	0.0112039	NS	NS	a	a	a	5	5
PGSC0003DMT400069030	Endochitinase 3 [Source:PGSC_GENE;Acc:PGSC0003DMG400026853]	extracellular	AT3G12500	basic chitinase;encodes a basic chitinase involved in ethylene/jasmonic acid mediated signalling pathway during systemic acquired resistance based on expression analyses.	extracellular	P19171	Basic endochitinase B; Defense against chitin-containing fungal pathogens. Seems particularly implicated in resistance to jasmonate-inducing pathogens such as A.brassicicola. In vitro antifungal activity against T.reesei, but not against A.solani, F.oxysporum, S.sclerotiorum, G.graminis and P.megasperma.	4725982±1496555	3811784±1604247	1729539±979865	-0.310148	NS	-1.45023	NS	NS	NS	a	a	a	3	3
PGSC0003DMT400069033	Endochitinase 2 [Source:PGSC_GENE;Acc:PGSC0003DMG400026854]	extracellular	AT3G12500	basic chitinase;encodes a basic chitinase involved in ethylene/jasmonic acid mediated signalling pathway during systemic acquired resistance based on expression analyses.	extracellular	P19171	Basic endochitinase B; Defense against chitin-containing fungal pathogens. Seems particularly implicated in resistance to jasmonate-inducing pathogens such as A.brassicicola. In vitro antifungal activity against T.reesei, but not against A.solani, F.oxysporum, S.sclerotiorum, G.graminis and P.megasperma.	5398406±2887357	3936605±1252871	2696804±973027	-0.455581	NS	-1.00128	NS	NS	NS	a	a	a	13	10
PGSC0003DMT400069034	Endochitinase 4 [Source:PGSC_GENE;Acc:PGSC0003DMG400026855]	extracellular	AT3G12500	basic chitinase;encodes a basic chitinase involved in ethylene/jasmonic acid mediated signalling pathway during systemic acquired resistance based on expression analyses.	extracellular	P19171	Basic endochitinase B; Defense against chitin-containing fungal pathogens. Seems particularly implicated in resistance to jasmonate-inducing pathogens such as A.brassicicola. In vitro antifungal activity against T.reesei, but not against A.solani, F.oxysporum, S.sclerotiorum, G.graminis and P.megasperma.	5626661±3184970	4814737±1581856	4082100±2177045	-0.224822	NS	-0.462968	NS	NS	NS	a	a	a	13	10
PGSC0003DMT400069577	UPF0497 membrane protein [Source:PGSC_GENE;Acc:PGSC0003DMG400027047]	extracellular	AT2G39518	Uncharacterised protein family (UPF0497);	extracellular			387112±215212	592652±189486	834647±454471	0.614434	NS	1.10842	NS	NS	NS	a	a	a	3	3
PGSC0003DMT400069586	Kunitz trypsin inhibitor [Source:PGSC_GENE;Acc:PGSC0003DMG400027052]	extracellular	AT1G17860	Kunitz family trypsin and protease inhibitor protein;	extracellular	Q9LMU2	Kunitz trypsin inhibitor 5; Can inhibit both serine proteases and cysteine proteases. May be involved in the modulation of the proteases that participate in the hydrolysis of dietary proteins in the gut of spider mites.	2163706±186732	7466092±963901	10132752±3269730	1.78685	0.0114097	2.22745	0.0303721	8.4711	0.017887	a	b	b	11	9
PGSC0003DMT400069795	Zeamatin [Source:PGSC_GENE;Acc:PGSC0003DMG400027141]	extracellular	AT5G02140	Pathogenesis-related thaumatin superfamily protein;	extracellular	Q9LZL8	Pathogenesis-related thaumatin superfamily protein.	531127±398697	895672±271643	1088203±189701	0.753916	NS	1.03482	NS	NS	NS	a	a	a	5	5
PGSC0003DMT400070131	Serine carboxypeptidase-like 27 [Source:PGSC_GENE;Acc:PGSC0003DMG400027263]	extracellular	AT3G07990	serine carboxypeptidase-like 27;	extracellular	Q9SFB5	Serine carboxypeptidase-like 27; Probable carboxypeptidase.	177867±21234	66693±5424	94067±36463	-1.4152	0.0117104	-0.919045	0.049302	11.123	0.0095841	b	a	a	3	2
PGSC0003DMT400070621	Ribonuclease t2 [Source:PGSC_GENE;Acc:PGSC0003DMG400027453]	extracellular	AT2G39780	ribonuclease 2;S-like ribonuclease	extracellular			210247±32175	133812±12285	43608±4053	-0.651877	0.0403204	-2.26944	0.00500691	34.715	0.00050329	c	b	a	5	5
PGSC0003DMT400070684	Xylose isomerase [Source:PGSC_GENE;Acc:PGSC0003DMG400027477]	vacuole,extracellular,endoplasmic reticulum	AT5G57655	xylose isomerase family protein;	extracellular	Q9FKK7	Xylose isomerase.	1689043±8044	2234832±290648	1407060±138480	0.40396	NS	-0.263522	0.0466372	10.245	0.01162	b	b	a	14	14
PGSC0003DMT400071037	Heme-binding protein [Source:PGSC_GENE;Acc:PGSC0003DMG400027630]	extracellular	AT1G17100	SOUL heme-binding family protein;	extracellular	Q9SHG8	SOUL heme-binding family protein.	4708682±453328	2684843±698945	1110752±296284	-0.810486	0.0338856	-2.08379	0.00281985	24.966	0.0012344	c	b	a	11	4
PGSC0003DMT400071038	Heme-binding protein [Source:PGSC_GENE;Acc:PGSC0003DMG400027630]	extracellular,endoplasmic reticulum	AT1G17100	SOUL heme-binding family protein;	extracellular	Q9SHG8	SOUL heme-binding family protein.	5904399±1450759	5561806±5028938	9040579±3492026	-0.0862366	NS	0.614625	NS	NS	NS	a	a	a	11	4
PGSC0003DMT400071700	Xylem serine proteinase 1 [Source:PGSC_GENE;Acc:PGSC0003DMG400027892]	extracellular,plasma membrane	AT2G05920	Subtilase family protein;	extracellular	Q9ZUF6	Subtilisin-like protease SBT1.8.	80371±52226	319806±93417	548966±181389	1.99245	0.039665	2.77197	0.0290129	NS	NS	a	a	a	4	3
PGSC0003DMT400072120	HyPRP [Source:PGSC_GENE;Acc:PGSC0003DMG400028060]	extracellular,endoplasmic reticulum	AT4G12545	Bifunctional inhibitor/lipid-transfer protein/seed storage 2S albumin superfamily protein;	extracellular	Q9ZSP6	Putative lipid-binding protein AIR1B.	370593±262051	105197±95006	28396±40159	-1.81674	NS	-3.70605	NS	NS	NS	a	a	a	1	1
PGSC0003DMT400072925	Hydrolase [Source:PGSC_GENE;Acc:PGSC0003DMG400028371]	extracellular	AT1G13750	Purple acid phosphatases superfamily protein;	extracellular	Q9LMX4	Probable inactive purple acid phosphatase 1.	2997948±56470	2295336±140886	3538455±653389	-0.38527	0.0130925	0.239144	NS	NS	NS	a	a	a	19	12
PGSC0003DMT400072939	Hydrolase, hydrolyzing O-glycosyl compounds [Source:PGSC_GENE;Acc:PGSC0003DMG400028376]	extracellular	AT1G18650	plasmodesmata callose-binding protein 3;Encodes a member of the X8-GPI family of proteins. It localizes to the plasmodesmata and is predicted to bind callose.	extracellular	Q93V72	PLASMODESMATA CALLOSE-BINDING PROTEIN 4.	101741±72169	332999±51491	511370±159569	1.71062	0.0304918	2.32947	0.0334577	7.5954	0.022699	a	b	b	2	1
PGSC0003DMT400073274	Subtilase [Source:PGSC_GENE;Acc:PGSC0003DMG400028472]	extracellular	AT1G01900	subtilase family protein;Encodes AtSBT1.1, a subtilisin-like serine protease. Cleaves the phytosulfokine AtPSK4, a growth promoting peptide.	extracellular	O64495	Subtilisin-like protease SBT1.2; Serine protease involved in the negative regulation of stomatal density and distribution. Not active on EPFL6 (AC Q1PEY6). Positive regulator of water use efficiency (WUE).	56227±40317	134986±27793	273770±126411	1.26348	NS	2.28363	NS	NS	NS	a	a	a	2	1
PGSC0003DMT400073632	Alpha-L-fucosidase 2 [Source:PGSC_GENE;Acc:PGSC0003DMG400028601]	extracellular	AT1G54790	GDSL-like Lipase/Acylhydrolase superfamily protein;	extracellular	Q3ECP6	GDSL esterase/lipase At1g54790; Belongs to the 'GDSL' lipolytic enzyme family.	2025724±123088	3469108±386800	4966424±1439730	0.776127	0.0184751	1.29377	0.0465381	NS	NS	a	a	a	12	12
PGSC0003DMT400073650	Microsomal signal peptidase 23 kD subunit [Source:PGSC_GENE;Acc:PGSC0003DMG400028606]	golgi,extracellular,vacuole	AT5G27430	Signal peptidase subunit;	extracellular	Q53YF3	Signal peptidase complex subunit 3B; Microsomal signal peptidase is a membrane-bound endoproteinase that removes signal peptides from nascent proteins as they are translocated into the lumen of the endoplasmic reticulum.	52937±8931	75412±9594	81189±18313	0.510531	NS	0.617023	NS	NS	NS	a	a	a	1	1
PGSC0003DMT400073803	Pectinesterase-2 [Source:PGSC_GENE;Acc:PGSC0003DMG400028674]	extracellular,plasma membrane	AT5G09760	Plant invertase/pectin methylesterase inhibitor superfamily;	extracellular	Q9LXD9	Probable pectinesterase/pectinesterase inhibitor 51; Acts in the modification of cell walls via demethylesterification of cell wall pectin; In the C-terminal section; belongs to the pectinesterase family.	630602±48108	595865±119132	393915±120923	-0.0817437	NS	-0.678844	NS	NS	NS	a	a	a	4	3
PGSC0003DMT400073806	Pectinesterase-2 [Source:PGSC_GENE;Acc:PGSC0003DMG400028675]	extracellular,plastid	AT5G09760	Plant invertase/pectin methylesterase inhibitor superfamily;	extracellular	Q9LXD9	Probable pectinesterase/pectinesterase inhibitor 51; Acts in the modification of cell walls via demethylesterification of cell wall pectin; In the C-terminal section; belongs to the pectinesterase family.	7548677±564651	26321398±3664369	35982019±7699658	1.80194	0.0117104	2.25298	0.0108092	17.173	0.0032887	a	b	b	17	14
PGSC0003DMT400074386	Protease inhibitor/seed storage/LTP family protein [Source:PGSC_GENE;Acc:PGSC0003DMG400028909]	extracellular	AT3G53980	Bifunctional inhibitor/lipid-transfer protein/seed storage 2S albumin superfamily protein;	extracellular	Q9M329	Bifunctional inhibitor/lipid-transfer protein/seed storage 2S albumin superfamily protein.	7431959±3411513	54751512±30389983	77828447±32808334	2.88108	NS	3.38848	0.0419125	NS	NS	a	a	a	9	4
PGSC0003DMT400074510	Multicopper oxidase [Source:PGSC_GENE;Acc:PGSC0003DMG400028959]	extracellular	AT4G22010	SKU5 similar 4;	extracellular	Q9SGR6	AT1G76160 protein.	527398±14983	975005±352899	583361±257568	0.886517	NS	0.145496	NS	NS	NS	a	a	a	5	5
PGSC0003DMT400074549	Non-specific lipid-transfer protein [Source:PGSC_GENE;Acc:PGSC0003DMG400028977]	extracellular	AT2G44300	Bifunctional inhibitor/lipid-transfer protein/seed storage 2S albumin superfamily protein;	extracellular	O64865	Bifunctional inhibitor/lipid-transfer protein/seed storage 2S albumin superfamily protein; Belongs to the plant LTP family.	226326±47609	884300±260005	1032004±250622	1.96613	0.0327155	2.18897	0.0159045	8.3197	0.018615	a	b	b	3	3
PGSC0003DMT400074799	Mta/sah nucleosidase [Source:PGSC_GENE;Acc:PGSC0003DMG400029085]	extracellular	AT4G28940	Phosphorylase superfamily protein;	extracellular	F4JM51	Phosphorylase superfamily protein.	576758±121955	565186±147576	316993±32300	-0.0292423	NS	-0.863515	0.0453003	NS	NS	a	a	a	6	1
PGSC0003DMT400074804	Mta/sah nucleosidase [Source:PGSC_GENE;Acc:PGSC0003DMG400029085]	golgi,extracellular,endoplasmic reticulum	AT4G28940	Phosphorylase superfamily protein;	extracellular	F4JM51	Phosphorylase superfamily protein.	1398757±374809	953181±281861	839605±417372	-0.553323	NS	-0.736363	NS	NS	NS	a	a	a	6	1
PGSC0003DMT400074806	Conserved gene of unknown function [Source:PGSC_GENE;Acc:PGSC0003DMG400029086]	extracellular	AT5G11420	Protein of unknown function, DUF642;	extracellular	Q9LYE7	Uncharacterized protein At5g11420.	3000171±661129	2500785±260250	1003827±396433	-0.262664	NS	-1.57953	0.0262643	9.7823	0.012928	b	b	a	6	6
PGSC0003DMT400074929	Acid phosphatase 1 [Source:PGSC_GENE;Acc:PGSC0003DMG401029142]	extracellular	AT4G29260	HAD superfamily, subfamily IIIB acid phosphatase ;	extracellular	Q9M0F5	HAD superfamily, subfamily IIIB acid phosphatase.	5399331±1090679	5256068±1747397	13715564±1261172	-0.0387968	NS	1.34496	0.00534977	24.127	0.0013526	a	a	b	6	6
PGSC0003DMT400075398	PS60 protein [Source:PGSC_GENE;Acc:PGSC0003DMG400029325]	extracellular	AT1G76160	SKU5 similar 5;	extracellular	Q9SGR6	AT1G76160 protein.	3947±5582	34315±17081	125173±109106	3.11995	NS	4.98698	NS	NS	NS	a	a	a	2	2
PGSC0003DMT400075408	Conserved gene of unknown function [Source:PGSC_GENE;Acc:PGSC0003DMG400029329]	extracellular	AT1G20225	Thioredoxin superfamily protein;	extracellular	A0JQ12	Thioredoxin superfamily protein.	4672252±416161	2470903±255680	1487058±370599	-0.91908	0.013269	-1.65166	0.00393358	42.456	0.00028747	b	a	a	5	5
PGSC0003DMT400075413	Peroxidase [Source:PGSC_GENE;Acc:PGSC0003DMG401029332]	extracellular	AT5G42180	Peroxidase superfamily protein;	extracellular	Q43872	Peroxidase 64; Removal of H(2)O(2), oxidation of toxic reductants, biosynthesis and degradation of lignin, suberization, auxin catabolism, response to environmental stresses such as wounding, pathogen attack and oxidative stress. These functions might be dependent on each isozyme/isoform in each plant tissue; Belongs to the peroxidase family. Classical plant (class III) peroxidase subfamily.	35019±27884	113037±74467	177858±61731	1.69061	NS	2.34454	0.0429292	NS	NS	a	a	a	2	1
PGSC0003DMT400075839	Defensin J1-2 [Source:PGSC_GENE;Acc:PGSC0003DMG400029484]	extracellular	AT2G02100	low-molecular-weight cysteine-rich 69;Predicted to encode a PR (pathogenesis-related) protein. Belongs to the plant defensin (PDF) family with the following members: At1g75830/PDF1.1, At5g44420/PDF1.2a, At2g26020/PDF1.2b, At5g44430/PDF1.2c, At2g26010/PDF1.3, At1g19610/PDF1.4, At1g55010/PDF1.5, At2g02120/PDF2.1, At2g02100/PDF2.2, At2g02130/PDF2.3, At1g61070/PDF2.4, At5g63660/PDF2.5, At2g02140/PDF2…	extracellular	Q39182	Defensin-like protein 2; Confers broad-spectrum resistance to pathogens.	0±0	0±0	46632±51690	0	NS	22.1529	NS	NS	NS	a	a	a	1	1
PGSC0003DMT400075938	Kunitz-type protease inhibitor KPI-D2.2 [Source:PGSC_GENE;Acc:PGSC0003DMG400029534]	extracellular	AT1G73260	kunitz trypsin inhibitor 1;Encodes a trypsin inhibitor involved in modulating programmed cell death in plant-pathogen interactions.	extracellular	Q9LMU2	Kunitz trypsin inhibitor 5; Can inhibit both serine proteases and cysteine proteases. May be involved in the modulation of the proteases that participate in the hydrolysis of dietary proteins in the gut of spider mites.	272564±48540	246992±45355	311325±185421	-0.142129	NS	0.191828	NS	NS	NS	a	a	a	2	2
PGSC0003DMT400076044	Proline-rich protein [Source:PGSC_GENE;Acc:PGSC0003DMG400029569]	extracellular	AT2G45180	Bifunctional inhibitor/lipid-transfer protein/seed storage 2S albumin superfamily protein;	extracellular	Q42044	Bifunctional inhibitor/lipid-transfer protein/seed storage 2S albumin superfamily protein.	193338±121966	257724±136245	194437±77585	0.414702	NS	0.00818094	NS	NS	NS	a	a	a	1	1
PGSC0003DMT400076376	Proline-rich protein 1 [Source:PGSC_GENE;Acc:PGSC0003DMG400029700]	extracellular	AT2G34700	Pollen Ole e 1 allergen and extensin family protein;	extracellular	O64586	Pollen Ole e 1 allergen and extensin family protein.	125291±65650	56837±33809	63645±78590	-1.14037	NS	-0.977157	NS	NS	NS	a	a	a	1	1
PGSC0003DMT400076469	LEXYL2 protein [Source:PGSC_GENE;Acc:PGSC0003DMG400029738]	vacuole,extracellular,plasma membrane	AT5G64570	beta-D-xylosidase 4;Encodes a beta-d-xylosidase that belongs to family 3 of glycoside hydrolases.	extracellular	Q9FLG1	Beta-D-xylosidase 4; Beta-D-xylosidase showing an optimal efficiency with the natural substrate xylobiose; Belongs to the glycosyl hydrolase 3 family.	4653110±1710329	12128343±6533354	8076565±2074437	1.38212	NS	0.795547	NS	NS	NS	a	a	a	26	6
PGSC0003DMT400076470	LEXYL2 protein [Source:PGSC_GENE;Acc:PGSC0003DMG400029738]	extracellular	AT5G64570	beta-D-xylosidase 4;Encodes a beta-d-xylosidase that belongs to family 3 of glycoside hydrolases.	extracellular	Q9FLG1	Beta-D-xylosidase 4; Beta-D-xylosidase showing an optimal efficiency with the natural substrate xylobiose; Belongs to the glycosyl hydrolase 3 family.	11876781±4097594	35098605±14575368	26328098±3021439	1.56327	NS	1.14846	0.0206906	NS	NS	a	a	a	26	6
PGSC0003DMT400076522	Gene of unknown function [Source:PGSC_GENE;Acc:PGSC0003DMG400029752]	extracellular	AT1G25275	;	extracellular			1138043±252726	756182±63243	330027±81317	-0.58975	NS	-1.7859	0.0174462	13.162	0.0063959	b	b	a	1	1
PGSC0003DMT400076705	Glucan endo-1,3-beta-D-glucosidase [Source:PGSC_GENE;Acc:PGSC0003DMG400029830]	extracellular	AT3G57270	beta-1,3-glucanase 1;encodes a member of glycosyl hydrolase family 17	extracellular	Q9M2M0	Probable glucan endo-1,3-beta-glucosidase BG1; May play a role in plant defense against pathogens.	558510±330103	647395±390395	678162±294003	0.213063	NS	0.280048	NS	NS	NS	a	a	a	7	7
PGSC0003DMT400077170	Leucine-rich repeat protein [Source:PGSC_GENE;Acc:PGSC0003DMG400030009]	extracellular	AT3G43740	Leucine-rich repeat (LRR) family protein;	extracellular	Q9XIC7	Somatic embryogenesis receptor kinase 2; Serine/threonine-kinase involved in brassinosteroid-dependent and -independent signaling pathways. Acts redundantly with SERK1 as a control point for sporophytic development controlling male gametophyte production.	125679±87345	570901±169943	572357±273756	2.18349	0.036681	2.18717	NS	NS	NS	a	a	a	4	4
PGSC0003DMT400077457	Ectonucleotide pyrophosphatase/phosphodiesterase [Source:PGSC_GENE;Acc:PGSC0003DMG400030123]	cytosol,extracellular	AT4G29680	Alkaline-phosphatase-like family protein;	extracellular	Q9SU83	Alkaline-phosphatase-like family protein.	11100489±1359497	8856912±2002820	7554428±3903615	-0.325748	NS	-0.555229	NS	NS	NS	a	a	a	23	23
PGSC0003DMT400078121	Class III peroxidase [Source:PGSC_GENE;Acc:PGSC0003DMG400030382]	extracellular	AT5G58390	Peroxidase superfamily protein;	extracellular	Q9FLC0	Peroxidase 52; Removal of H(2)O(2), oxidation of toxic reductants, biosynthesis and degradation of lignin, suberization, auxin catabolism, response to environmental stresses such as wounding, pathogen attack and oxidative stress. These functions might be dependent on each isozyme/isoform in each plant tissue; Belongs to the peroxidase family. Classical plant (class III) peroxidase subfamily.	16771432±3938335	34008647±3801981	33339724±3262283	1.0199	0.0218425	0.991236	0.0149566	14.088	0.0054114	a	b	b	18	15
PGSC0003DMT400078205	Anionic peroxidase swpa7 [Source:PGSC_GENE;Acc:PGSC0003DMG400030430]	extracellular	AT4G33420	Peroxidase superfamily protein;	extracellular	Q9SZB9	Peroxidase 47; Removal of H(2)O(2), oxidation of toxic reductants, biosynthesis and degradation of lignin, suberization, auxin catabolism, response to environmental stresses such as wounding, pathogen attack and oxidative stress. These functions might be dependent on each isozyme/isoform in each plant tissue.	20086563±4887179	108607389±29459568	165426783±10107352	2.43482	0.0248129	3.04189	0.000935992	32.385	0.00060938	a	b	c	21	21
PGSC0003DMT400078609	Proteinase inhibitor IIa [Source:PGSC_GENE;Acc:PGSC0003DMG400030593]	extracellular	AT1G66100	Plant thionin;Predicted to encode a PR (pathogenesis-related) protein. Belongs to the plant thionin (PR-13) family with the following members: At1g66100, At5g36910, At1g72260, At2g15010, At1g12663, At1g12660.	extracellular			6830429±1766348	4863982±757384	1899933±496221	-0.489838	NS	-1.84603	0.0238007	9.3816	0.014224	b	b	a	6	6
PGSC0003DMT400078935	Heparanase [Source:PGSC_GENE;Acc:PGSC0003DMG400030715]	extracellular	AT5G34940	glucuronidase 3;The protein is predicted (WoLF PSORT program) to be membrane-associated.	extracellular	Q9FZP1	Heparanase-like protein 3; Endoglycosidase which is a cell surface and extracellular matrix-degrading enzyme. Cleaves heparan sulfate proteoglycans (HSPGs) into heparan sulfate side chains and core proteoglycans (By similarity); Belongs to the glycosyl hydrolase 79 family.	742350±93147	1956589±288509	1835810±524505	1.39817	0.015502	1.30624	0.0456202	NS	NS	a	a	a	10	10
PGSC0003DMT400079424	Dicyanin [Source:PGSC_GENE;Acc:PGSC0003DMG400030918]	extracellular,plasma membrane	AT1G45063	copper ion binding;electron carriers;	extracellular	O82761	Plastocyanin-like domain-containing protein.	588169±163708	662354±184581	718857±134922	0.171371	NS	0.289474	NS	NS	NS	a	a	a	3	3
PGSC0003DMT400079602	Polygalacturonase-1 non-catalytic subunit beta [Source:PGSC_GENE;Acc:PGSC0003DMG400030995]	extracellular	AT1G70370	polygalacturonase 2;	extracellular	P92990	Polygalacturonase 1 beta-like protein 3; Involved in cell size determination. May serve as a chaperone for expansins through the secretory pathway.	12882±18217	50531±13293	70984±51275	1.97188	NS	2.46218	NS	NS	NS	a	a	a	1	1
PGSC0003DMT400079893	Conserved gene of unknown function [Source:PGSC_GENE;Acc:PGSC0003DMG400031115]	extracellular	AT1G55360	Protein of Unknown Function (DUF239);	extracellular	Q9LVC1	Similarity to carboxyl-terminal proteinase.	198035±27021	419234±77993	861770±272121	1.08201	0.0291969	2.12155	0.0305039	8.475	0.017869	a	b	b	5	4
PGSC0003DMT400079931	Beta-hexosaminidase 1 [Source:PGSC_GENE;Acc:PGSC0003DMG400031128]	extracellular	AT1G05590	beta-hexosaminidase 2;Encodes a protein with &#946;-hexosaminidase activity (the enzyme is active with p-nitrophenyl-&#946;-N-acetylglucosaminide as substrate but displayed only a minor activity toward p-nitrophenyl-&#946;-N-acetylgalactosaminide). Chitotriose-PA was digested almost completely overnight by a 50% ammonium sulfate fraction of a supernatant yeast expressing AtHEX3.	extracellular	Q9SYK0	Beta-hexosaminidase 2; Has a broad substrate specificity. Can use synthetic substrates such as p-nitrophenyl-beta-N-acetylglucosaminide, p- nitrophenyl-2-acetamido-2-deoxy-beta-D-glucopyranoside (pNP-GlcNAc), p- nitrophenyl-2-acetamido-2-deoxy-beta-D-galactopyranoside (pNP-GalNAc), 4-methylumbelliferyl-2-acetamido-2-deoxy-beta-D-glucopyranoside (MU- GlcNAc), and 4-methylumbelliferyl-6-sulfo-2-ace…	618080±262663	1032743±68666	1208175±278503	0.740616	NS	0.966965	NS	NS	NS	a	a	a	9	9
PGSC0003DMT400080118	Nucleotide pyrophosphatase/phosphodiesterase [Source:PGSC_GENE;Acc:PGSC0003DMG400031194]	extracellular	AT4G13700	purple acid phosphatase 23;	extracellular	Q6TPH1	Purple acid phosphatase 23; Acid phosphatase activity with ATP, ADP, dATP, pyrophosphate, polyphosphate, phosphoserine and phosphothreonine. Low or no activity with phosphotyrosine, AMP and phytate.	9580±1344	25503±12215	12148±10740	1.41257	NS	0.342611	NS	NS	NS	a	a	a	1	1
PGSC0003DMT400080179	Nucellin [Source:PGSC_GENE;Acc:PGSC0003DMG400031212]	extracellular	AT4G33490	Eukaryotic aspartyl protease family protein;	extracellular	Q8LCW1	Eukaryotic aspartyl protease family protein; Belongs to the peptidase A1 family.	61640±10566	27754±2636	6630±9377	-1.15117	0.0224686	-3.21669	0.00951247	22.375	0.0016525	b	a	a	1	1
PGSC0003DMT400080247	Non-specific lipid-transfer protein [Source:PGSC_GENE;Acc:PGSC0003DMG400031236]	extracellular	AT4G33355	Bifunctional inhibitor/lipid-transfer protein/seed storage 2S albumin superfamily protein;Predicted to encode a PR (pathogenesis-related) protein. Belongs to the lipid transfer protein (PR-14) family with the following members: At2g38540/LTP1, At2g38530/LTP2, At5g59320/LTP3, At5g59310/LTP4, At3g51600/LTP5, At3g08770/LTP6, At2g15050/LTP7, At2g18370/LTP8, At2g15325/LTP9, At5g01870/LTP10, At4g33355/…	extracellular	Q9S7I3	Non-specific lipid-transfer protein 2; Plant non-specific lipid-transfer proteins transfer phospholipids as well as galactolipids across membranes. May play a role in wax or cutin deposition in the cell walls of expanding epidermal cells and certain secretory tissues (By similarity).	1946±2752	51235±38203	88146±62391	4.71831	NS	5.50107	NS	NS	NS	a	a	a	3	1
PGSC0003DMT400080248	Non-specific lipid-transfer protein [Source:PGSC_GENE;Acc:PGSC0003DMG401031237]	extracellular	AT2G38540	lipid transfer protein 1;Non-specific lipid transfer protein. Binds calmodulin in a Ca2+-independent manner. Localized to the cell wall. Specifically expressed in L1 epidermal layer. Predicted to be a member of PR-14 pathogenesis-related protein family with the following members: At2g38540/LTP1, At2g38530/LTP2, At5g59320/LTP3, At5g59310/LTP4, At3g51600/LTP5, At3g08770/LTP6, At2g15050/LTP7, At2g18…	extracellular	Q42589	Non-specific lipid-transfer protein 1; Plant non-specific lipid-transfer proteins transfer phospholipids as well as galactolipids across membranes. May play a role in wax or cutin deposition in the cell walls of expanding epidermal cells and certain secretory tissues.	1682703±245360	5222247±716500	5161641±1089580	1.63389	0.0129421	1.61705	0.0164335	13.991	0.0055042	a	b	b	7	1
PGSC0003DMT400080252	Non-specific lipid-transfer protein [Source:PGSC_GENE;Acc:PGSC0003DMG402031237]	extracellular	AT5G59310	lipid transfer protein 4;Encodes a member of the lipid transfer protein family. Proteins of this family are generally small (~9 kD), basic, expressed abundantly and contain eight Cys residues. The proteins can bind fatty acids and acylCoA esters and can transfer several different phospholipids. They are localized to the cell wall. The mRNA is present in flowers and siliques, and is strongly up-re…	extracellular	Q42589	Non-specific lipid-transfer protein 1; Plant non-specific lipid-transfer proteins transfer phospholipids as well as galactolipids across membranes. May play a role in wax or cutin deposition in the cell walls of expanding epidermal cells and certain secretory tissues.	41836562±9816406	116774256±30896769	105186729±47228223	1.48089	0.0372106	1.33012	NS	NS	NS	a	a	a	8	1
PGSC0003DMT400080499	Pectinesterase-2 [Source:PGSC_GENE;Acc:PGSC0003DMG400031344]	extracellular	AT5G09760	Plant invertase/pectin methylesterase inhibitor superfamily;	extracellular	Q9LXD9	Probable pectinesterase/pectinesterase inhibitor 51; Acts in the modification of cell walls via demethylesterification of cell wall pectin; In the C-terminal section; belongs to the pectinesterase family.	396678±90943	832574±58280	734794±63259	1.06961	0.0153952	0.889371	0.0173306	20.033	0.0022097	a	b	b	8	6
PGSC0003DMT400080722	Polygalacturonase [Source:PGSC_GENE;Acc:PGSC0003DMG403031436]	extracellular	AT1G23460	Pectin lyase-like superfamily protein;	extracellular	F4I672	Pectin lyase-like superfamily protein.	5094±3610	9687±13700	12971±14285	0.927254	NS	1.34837	NS	NS	NS	a	a	a	1	1
PGSC0003DMT400080936	Glycine-rich cell wall structural protein 1.8 [Source:PGSC_GENE;Acc:PGSC0003DMG400031523]	extracellular	AT2G05540	Glycine-rich protein family;	extracellular			45921±31364	108484±141874	20376±16919	1.24027	NS	-1.17226	NS	NS	NS	a	a	a	3	3
PGSC0003DMT400081328	Polygalacturonase [Source:PGSC_GENE;Acc:PGSC0003DMG400031797]	extracellular	AT3G16850	Pectin lyase-like superfamily protein;	extracellular	Q94C86	Pectin lyase-like superfamily protein.	4489472±961289	3440027±1449231	1533539±763122	-0.384126	NS	-1.54968	0.0311825	NS	NS	a	a	a	10	10
PGSC0003DMT400081425	Mavicyanin [Source:PGSC_GENE;Acc:PGSC0003DMG400031831]	extracellular	AT5G26330	Cupredoxin superfamily protein;	extracellular	O81500	Copper binding protein-like, predicted GPI-anchored protein.	4052975±526498	6222125±218841	4016702±1132634	0.618426	0.0164004	-0.0129699	NS	NS	NS	a	a	a	4	4
PGSC0003DMT400081837	Glucan endo-1,3-beta-glucosidase 4 [Source:PGSC_GENE;Acc:PGSC0003DMG400032133]	extracellular	AT3G13560	O-Glycosyl hydrolases family 17 protein;	extracellular	Q94CD8	Glucan endo-1,3-beta-glucosidase 4.	1143053±235054	1865527±335619	1616745±151387	0.706691	NS	0.5002	NS	NS	NS	a	a	a	6	6
PGSC0003DMT400081883	Peroxidase [Source:PGSC_GENE;Acc:PGSC0003DMG400032147]	extracellular	AT5G06720	peroxidase 2;	extracellular	Q42578	Peroxidase 53; Removal of H(2)O(2), oxidation of toxic reductants, biosynthesis and degradation of lignin, suberization, auxin catabolism, response to environmental stresses such as wounding, pathogen attack and oxidative stress. These functions might be dependent on each isozyme/isoform in each plant tissue; Belongs to the peroxidase family. Classical plant (class III) peroxidase subfamily.	6686731±1773778	9243004±2114566	6436056±1928493	0.467061	NS	-0.0551242	NS	NS	NS	a	a	a	7	7
PGSC0003DMT400081974	Conserved gene of unknown function [Source:PGSC_GENE;Acc:PGSC0003DMG400032181]	extracellular	AT5G19860	Protein of unknown function, DUF538;	extracellular	Q7XA63	At5g19860.	56420±239	55151±5823	45264±9577	-0.032814	NS	-0.317848	NS	NS	NS	a	a	a	1	1
PGSC0003DMT400081975	Non-specific lipid-transfer protein [Source:PGSC_GENE;Acc:PGSC0003DMG400032182]	extracellular,endoplasmic reticulum,plasma membrane	AT2G44300	Bifunctional inhibitor/lipid-transfer protein/seed storage 2S albumin superfamily protein;	extracellular	O64865	Bifunctional inhibitor/lipid-transfer protein/seed storage 2S albumin superfamily protein; Belongs to the plant LTP family.	295034±95144	806019±95099	1087140±250334	1.44993	0.0164004	1.88159	0.0187505	11.98	0.0080317	a	b	b	5	5
PGSC0003DMT400082008	Peroxidase [Source:PGSC_GENE;Acc:PGSC0003DMG400032199]	extracellular	AT5G06720	peroxidase 2;	extracellular	Q42578	Peroxidase 53; Removal of H(2)O(2), oxidation of toxic reductants, biosynthesis and degradation of lignin, suberization, auxin catabolism, response to environmental stresses such as wounding, pathogen attack and oxidative stress. These functions might be dependent on each isozyme/isoform in each plant tissue; Belongs to the peroxidase family. Classical plant (class III) peroxidase subfamily.	16125847±1725272	52431320±3319488	26965864±7192923	1.70105	0.00697677	0.741759	NS	31.705	0.00064594	a	b	a	7	7
PGSC0003DMT400082380	Copper ion binding protein [Source:PGSC_GENE;Acc:PGSC0003DMG400032506]	extracellular	AT1G08500	early nodulin-like protein 18;	extracellular	O82083	Early nodulin-like protein 18.	28536±12127	60369±9650	84332±54011	1.08101	0.0468019	1.56329	NS	NS	NS	a	a	a	1	1
PGSC0003DMT400084732	Non-specific lipid-transfer protein [Source:PGSC_GENE;Acc:PGSC0003DMG400034309]	extracellular	AT1G27950	glycosylphosphatidylinositol-anchored lipid protein transfer 1;Encodes LTPG1, a lipid transfer protein with a predicted GPI (glycosylphosphatidylinositol)-anchor domain. Localized in the plasma membrane. Disruption of the LTPG1 gene causes alterations of cuticular lipid composition, but no significant changes on total wax and cutin monomer loads are seen.	extracellular,plasma membrane	Q9C7F7	Non-specific lipid transfer protein GPI-anchored 1; Lipid transfer protein that, together with LTPG2, binds to lipids and functions as a component of the cuticular lipid export machinery that performs extensive export of intracellular lipids (e.g. C29 alkane) from epidermal cells to the surface to build the cuticular wax layer and silique walls. Involved in the establishment of resistance to the …	22280±15833	295954±61853	287623±29698	3.73154	0.0143309	3.69034	0.00213323	29.319	0.00079984	a	b	b	2	2
PGSC0003DMT400086798	Serine protease [Source:PGSC_GENE;Acc:PGSC0003DMG400036369]	vacuole,extracellular,endoplasmic reticulum	AT1G01900	subtilase family protein;Encodes AtSBT1.1, a subtilisin-like serine protease. Cleaves the phytosulfokine AtPSK4, a growth promoting peptide.	extracellular	O65351	Subtilisin-like protease SBT1.7; Serine protease. Has a substrate preference for the hydrophobic residues Phe and Ala and the basic residue Asp in the P1 position, and for Asp, Leu or Ala in the P1' position. Essential for mucilage release from seed coats. Triggers the accumulation and/or activation of cell wall modifying enzymes necessary either for the loosening of the outer primary cell wall, …	1374917±122801	660558±97186	457406±96773	-1.05759	0.0131466	-1.5878	0.00370607	41.115	0.00031448	b	a	a	2	1
PGSC0003DMT400088323	Aspartic proteinase nepenthesin-1 [Source:PGSC_GENE;Acc:PGSC0003DMG400037894]	vacuole,extracellular,endoplasmic reticulum	AT1G09750	Eukaryotic aspartyl protease family protein;	extracellular	O04496	Aspartyl protease AED3.	804316±229385	1465356±598915	1225420±306492	0.865417	NS	0.607443	NS	NS	NS	a	a	a	5	4
PGSC0003DMT400091864	Arabinogalactan protein [Source:PGSC_GENE;Acc:PGSC0003DMG400041435]	extracellular,plasma membrane	AT5G03170	FASCICLIN-like arabinogalactan-protein 11;	extracellular	Q8LEE9	Fasciclin-like arabinogalactan protein 12; May be a cell surface adhesion protein; Belongs to the fasciclin-like AGP family.	10358631±2171904	11114379±2409945	16414503±2273862	0.101594	NS	0.664138	NS	NS	NS	a	a	a	4	4
PGSC0003DMT400094545	Beta-glucan-binding protein 4 [Source:PGSC_GENE;Acc:PGSC0003DMG400044116]	extracellular	AT5G15870	glycosyl hydrolase family 81 protein;	extracellular	Q9LFT3	Glycosyl hydrolase family 81 protein.	3683287±213204	2769172±619281	1848385±392966	-0.411539	NS	-0.994728	0.00837056	8.6569	0.017046	b	b	a	13	13
PGSC0003DMT400094600	P69E protein [Source:PGSC_GENE;Acc:PGSC0003DMG400044171]	extracellular,plasma membrane	AT1G04110	Subtilase family protein;Initially identified as a mutation affecting stomatal development and distribution. Encodes a protein similar to serine proteases.	extracellular	O64495	Subtilisin-like protease SBT1.2; Serine protease involved in the negative regulation of stomatal density and distribution. Not active on EPFL6 (AC Q1PEY6). Positive regulator of water use efficiency (WUE).	6525432±600419	11299968±2564557	13892768±5644309	0.792173	NS	1.09019	NS	NS	NS	a	a	a	19	2
PGSC0003DMT400097347	Serine protease [Source:PGSC_GENE;Acc:PGSC0003DMG400046918]	extracellular,plasma membrane	AT1G04110	Subtilase family protein;Initially identified as a mutation affecting stomatal development and distribution. Encodes a protein similar to serine proteases.	extracellular	O65351	Subtilisin-like protease SBT1.7; Serine protease. Has a substrate preference for the hydrophobic residues Phe and Ala and the basic residue Asp in the P1 position, and for Asp, Leu or Ala in the P1' position. Essential for mucilage release from seed coats. Triggers the accumulation and/or activation of cell wall modifying enzymes necessary either for the loosening of the outer primary cell wall, …	541866±168925	349281±138459	189429±105964	-0.633545	NS	-1.51628	NS	NS	NS	a	a	a	2	1
PGSC0003DMT400000943	Glucan endo-1,3-beta-glucosidase [Source:PGSC_GENE;Acc:PGSC0003DMG400000354]	vacuole,extracellular	AT5G56590	O-Glycosyl hydrolases family 17 protein;	plasma membrane	Q9FJU9	Glucan endo-1,3-beta-glucosidase 13.	300423±33253	698936±67894	994866±194347	1.21816	0.0116742	1.7275	0.0120567	16.756	0.0035018	a	b	b	7	7
PGSC0003DMT400001297	Carbonic anhydrase [Source:PGSC_GENE;Acc:PGSC0003DMG400000493]	cytosol,extracellular,plastid	AT3G01500	carbonic anhydrase 1;Encodes a putative beta-carbonic anhydrase betaCA1. Together with betaCA4 (At1g70410) regulates CO2-controlled stomatal movements in guard cells.	plastid	P27140	Beta carbonic anhydrase 1, chloroplastic; Reversible hydration of carbon dioxide. Required for photosynthesis in cotyledons. Binds salicylic acid. Together with BCA4, involved in the CO(2) signaling pathway which controls gas-exchange between plants and the atmosphere by modulating stomatal development and movements. Promotes water use efficiency.	634335±272237	583378±47164	415025±184098	-0.120814	NS	-0.612045	NS	NS	NS	a	a	a	8	7
PGSC0003DMT400001421	Peptidyl-prolyl cis-trans isomerase [Source:PGSC_GENE;Acc:PGSC0003DMG401000527]	extracellular,plastid	AT3G01480	cyclophilin 38;Encodes a chloroplast cyclophilin functioning in the assembly and maintenance of photosystem II (PSII) supercomplexes.	plastid	Q9SSA5	Peptidyl-prolyl cis-trans isomerase CYP38, chloroplastic; Required for the assembly and stabilization of PSII, but has no PPIases activity.	1425885±107085	1272353±41687	834665±195178	-0.164359	NS	-0.772589	0.0245266	11.008	0.0098236	b	b	a	9	9
PGSC0003DMT400001701	CAPIP2 [Source:PGSC_GENE;Acc:PGSC0003DMG400000634]	extracellular	AT5G62200	Embryo-specific protein 3, (ATS3);	vacuole	Q6NPM5	Embryo-specific protein ATS3B; May play a role during embryo development.	1404873±438886	1034402±259801	707241±166000	-0.441643	NS	-0.990167	NS	NS	NS	a	a	a	7	7
PGSC0003DMT400001769	Protein disulfide isomerase family [Source:PGSC_GENE;Acc:PGSC0003DMG400000661]	extracellular	AT1G04980	PDI-like 2-2;Encodes a protein disulfide isomerase-like (PDIL) protein, a member of a multigene family within the thioredoxin (TRX) superfamily. Transcript levels for this gene are up-regulated in response to three different chemical inducers of ER stress (dithiothreitol, beta-mercaptoethanol, and tunicamycin). AtIRE1-2 does not appear to be required for this response, but the atbzip60 mutant has…	endoplasmic reticulum	Q9MAU6	Protein disulfide-isomerase like 2-2; Acts as a protein-folding catalyst that interacts with nascent polypeptides to catalyze the formation, isomerization, and reduction or oxidation of disulfide bonds.	731467±119633	913486±162924	1038040±86988	0.32059	NS	0.504998	0.0446443	NS	NS	a	a	a	7	7
PGSC0003DMT400002273	Quinonprotein alcohol dehydrogenase [Source:PGSC_GENE;Acc:PGSC0003DMG400000869]	vacuole,extracellular	AT5G11560	catalytics;	endoplasmic reticulum			82969±45993	98689±101636	73443±81262	0.250327	NS	-0.175937	NS	NS	NS	a	a	a	2	2
PGSC0003DMT400002373	Aminoacylase [Source:PGSC_GENE;Acc:PGSC0003DMG400000909]	golgi,extracellular,vacuole	AT1G44820	Peptidase M20/M25/M40 family protein;	endoplasmic reticulum	Q9LPE9	Peptidase M20/M25/M40 family protein.	27950±28912	44348±23139	42571±34397	0.66602	NS	0.607003	NS	NS	NS	a	a	a	1	1
PGSC0003DMT400002422		cytosol,extracellular,plastid	AT1G06680	photosystem II subunit P-1;Encodes a 23 kD extrinsic protein that is part of photosystem II and participates in the regulation of oxygen evolution.	plastid	Q42029	Oxygen-evolving enhancer protein 2-1, chloroplastic; May be involved in the regulation of photosystem II; Belongs to the psbP family.	22730785±1937546	18595687±2096798	14404195±4360263	-0.289679	NS	-0.658158	NS	NS	NS	a	a	a	15	15
PGSC0003DMT400002536	Ribosomal protein S10, eukaryotic and archaeal form [Source:PGSC_GENE;Acc:PGSC0003DMG400000965]	cytosol,extracellular	AT3G47370	Ribosomal protein S10p/S20e family protein;	cytosol	Q9STY6	40S ribosomal protein S20-2; Belongs to the universal ribosomal protein uS10 family.	6423595±779143	4188512±825620	1912216±530536	-0.616943	0.0500044	-1.74814	0.00582551	19.443	0.0023883	c	b	a	8	1
PGSC0003DMT400002933	RuBisCO large subunit-binding protein subunit alpha, chloroplastic [Source:PGSC_GENE;Acc:PGSC0003DMG400001148]	cytosol,extracellular,plastid	AT2G28000	chaperonin-60alpha;Encodes chaperonin-60 alpha, a molecular chaperone involved in Rubisco folding. Mutants display aberrant chloroplast and embryo development.	plastid	P21238	Chaperonin 60 subunit alpha 1, chloroplastic; Binds RuBisCO small and large subunits and is implicated in the assembly of the enzyme oligomer. Involved in protein assisted folding. Required for proper chloroplast development.	10631879±374632	11943871±2368897	8114824±1133472	0.167874	NS	-0.389765	0.0429292	NS	NS	a	a	a	28	22
PGSC0003DMT400003262	NADH dehydrogenase [Source:PGSC_GENE;Acc:PGSC0003DMG400001292]	extracellular,mitochondrion	AT5G08530	51 kDa subunit of complex I;	mitochondrion	Q9FNN5	NADH dehydrogenase [ubiquinone] flavoprotein 1, mitochondrial; Core subunit of the mitochondrial membrane respiratory chain NADH dehydrogenase (Complex I) that is believed to belong to the minimal assembly required for catalysis. Complex I functions in the transfer of electrons from NADH to the respiratory chain. The immediate electron acceptor for the enzyme is believed to be ubiquinone (By simi…	1198931±155974	1080250±307857	618292±247498	-0.150384	NS	-0.955388	0.0493636	NS	NS	a	a	a	9	9
PGSC0003DMT400003642	Blue (Type 1) copper domain [Source:PGSC_GENE;Acc:PGSC0003DMG400001437]	golgi,extracellular	AT5G15350	early nodulin-like protein 17;	plasma membrane	Q39131	Lamin-like protein.	1371154±36620	1520029±105478	2101737±558811	0.148709	NS	0.616192	NS	NS	NS	a	a	a	5	5
PGSC0003DMT400003983	High mobility group protein [Source:PGSC_GENE;Acc:PGSC0003DMG400001567]	extracellular,nucleus	AT1G20696	high mobility group B3;Encodes a protein belonging to the subgroup of HMGB (high mobility group B) proteins that have a distinctive DNA-binding motif, the HMG-box domain. The motif confers non-sequence specific interaction with linear DNA and structure-specific binding to distorted DNA sites. The HMGB proteins are involved in the assembly of nucleoprotein complexes. Can be phosphorylated by CK2al…	nucleus	O49596	High mobility group B protein 2; Binds preferentially double-stranded DNA. Confers sensitivity to salt and drought stresses.	57324±13458	31860±7786	64496±69367	-0.847404	NS	0.170058	NS	NS	NS	a	a	a	1	1
PGSC0003DMT400004125	Peptidyl-prolyl cis-trans isomerase [Source:PGSC_GENE;Acc:PGSC0003DMG400001630]	extracellular	AT2G16600	rotamase CYP 3;Encodes cytosolic cyclophilin ROC3.	cytosol	Q38900	Peptidyl-prolyl cis-trans isomerase CYP19-1; PPIases accelerate the folding of proteins. It catalyzes the cis-trans isomerization of proline imidic peptide bonds in oligopeptides. Involved in reactive oxygen species production in response to pathogen infection.	116214978±12787252	64698124±13918180	33207883±9528230	-0.845	0.0285634	-1.8072	0.00484406	23.517	0.0014482	b	a	a	17	15
PGSC0003DMT400004861	6-phosphogluconate dehydrogenase, decarboxylating [Source:PGSC_GENE;Acc:PGSC0003DMG400001932]	vacuole,extracellular,plasma membrane,peroxisome,plastid,endoplasmic reticulum,golgi,mitochondrion	AT3G02360	6-phosphogluconate dehydrogenase family protein;	peroxisome	Q9FWA3	6-phosphogluconate dehydrogenase, decarboxylating 2; Catalyzes the oxidative decarboxylation of 6-phosphogluconate to ribulose 5-phosphate and CO(2), with concomitant reduction of NADP to NADPH. Required for guided growth of the male gametophytes and interaction between the pollen tube and the ovule.	41207860±2066607	35967405±5122135	19958904±6054697	-0.196229	NS	-1.04589	0.0140075	10.947	0.0099529	b	b	a	37	22
PGSC0003DMT400004878	UDP-glucose:protein transglucosylase [Source:PGSC_GENE;Acc:PGSC0003DMG400001939]	cytosol,extracellular	AT5G15650	reversibly glycosylated polypeptide 2;Reversibly Glycosylated Polypeptide-2. Constitutive expression in tobacco impairs plant development and virus spread.	golgi	Q9LFW1	UDP-arabinopyranose mutase 2; UDP-L-arabinose mutase involved in the biosynthesis of cell wall non-cellulosic polysaccharides. Catalyzes the interconvertion of UDP-L-arabinopyranose (UDP-Arap) and UDP-L-arabinofuranose (UDP-Araf) in vitro. Preferentially catalyzes the formation of UDP-Arap from UDP- Araf. At thermodynamic equilibrium in vitro the ratio of the pyranose form over the furanose form …	32167519±3322277	34529650±6929388	18641683±4694308	0.102231	NS	-0.787073	0.0331784	NS	NS	a	a	a	28	10
PGSC0003DMT400005640	F17H15.1/F17H15.1 [Source:PGSC_GENE;Acc:PGSC0003DMG400002210]	cytosol,extracellular,nucleus	AT2G25970	KH domain-containing protein;	nucleus	O82762	KH domain-containing protein.	410722±110815	245633±79417	180859±15300	-0.741657	NS	-1.18329	0.0455049	NS	NS	a	a	a	6	4
PGSC0003DMT400005977	Plastid high chlorophyll fluorescence 136 [Source:PGSC_GENE;Acc:PGSC0003DMG400002324]	extracellular	AT5G23120	photosystem II stability/assembly factor, chloroplast (HCF136);encodes a stability and/or assembly factor of photosystem II	plastid	O82660	Photosystem II stability/assembly factor HCF136, chloroplastic; Essential for photosystem II (PSII) biogenesis; required for assembly of an early intermediate in PSII assembly that includes D2 (psbD) and cytochrome b559. Has been suggested to be required for chlorophyll a binding.	1070249±51845	1178496±235211	414474±80835	0.139001	NS	-1.36859	0.0026818	15.888	0.0040071	b	b	a	9	9
PGSC0003DMT400006140	Chaperonin 21 [Source:PGSC_GENE;Acc:PGSC0003DMG400002389]	cytosol,extracellular,plastid	AT5G20720	chaperonin 20;Encodes a chloroplast co-chaperonin with similarity to CPN21 from spinach, E.coli GroES.	plastid	O65282	20 kDa chaperonin, chloroplastic; Seems to function only as a co-chaperone, along with CPN60, and in certain cases is essential for the discharge of biologically active proteins from CPN60. Required to activate the iron superoxide dismutases (FeSOD).	5150088±1903552	4491445±1201212	2291162±430364	-0.197417	NS	-1.16852	NS	NS	NS	a	a	a	11	10
PGSC0003DMT400006681	Ribosomal protein L28 [Source:PGSC_GENE;Acc:PGSC0003DMG400002597]	extracellular	AT2G19730	Ribosomal L28e protein family;	cytosol	O82204	60S ribosomal protein L28-1; Component of the large ribosomal subunit (By similarity). Essential in leaf polarity establishment, probably having a role for translation in leaf dorsoventral patterning to specify leaf adaxial identity ; Belongs to the eukaryotic ribosomal protein eL28 family.	1860393±133955	829013±206774	480311±126224	-1.16614	0.0149644	-1.95357	0.00228814	40.322	0.00033207	b	a	a	7	5
PGSC0003DMT400007048	Enolase [Source:PGSC_GENE;Acc:PGSC0003DMG402002721]	extracellular	AT2G36530	Enolase;Involved in light-dependent cold tolerance and encodes an enolase. Protein is tyrosine-phosphorylated and its phosphorylation state is modulated in response to ABA in Arabidopsis thaliana seeds.	cytosol	P25696	Bifunctional enolase 2/transcriptional activator; Multifunctional enzyme that acts as an enolase involved in the metabolism and as a positive regulator of cold-responsive gene transcription. Binds to the cis-element the gene promoter of STZ/ZAT10, a zinc finger transcriptional repressor.	185378623±14287073	113079598±19956092	55844726±11264657	-0.713136	0.0250635	-1.73098	0.00250603	34.668	0.00050518	c	b	a	40	17
PGSC0003DMT400007182	Dihydrolipoyl dehydrogenase [Source:PGSC_GENE;Acc:PGSC0003DMG400002777]	extracellular	AT4G16155	dihydrolipoyl dehydrogenases;	plastid	F4JLP5	Dihydrolipoyl dehydrogenase 2, chloroplastic; Lipoamide dehydrogenase is a component of the plastidial pyruvate dehydrogenase complex (PDC); Belongs to the class-I pyridine nucleotide-disulfide oxidoreductase family.	580963±80438	427824±95525	324477±15181	-0.441429	NS	-0.840328	0.0162026	NS	NS	a	a	a	7	6
PGSC0003DMT400007189	Oxygen-evolving enhancer protein 1, chloroplastic [Source:PGSC_GENE;Acc:PGSC0003DMG400002782]	cytosol,extracellular,plastid	AT3G50820	photosystem II subunit O-2;Encodes a protein which is an extrinsic subunit of photosystem II and which has been proposed to play a central role in stabilization of the catalytic manganese cluster. In <i>Arabidopsis thaliana</i> the PsbO proteins are encoded by two genes: <i>psbO1</i> and <i>psbO2</i>. PsbO2 is the minor isoform in the wild-type. Mutants defective in this gene have been shown to b…	plastid	Q9S841	Oxygen-evolving enhancer protein 1-2, chloroplastic; Stabilizes the manganese cluster which is the primary site of water splitting. Regulates dephosphorylation and turnover of the PSII reaction center D1 protein.	4458594±391232	4586811±689192	3224015±774895	0.0409027	NS	-0.46773	NS	NS	NS	a	a	a	22	5
PGSC0003DMT400007520	Proteasome subunit alpha type-6 [Source:PGSC_GENE;Acc:PGSC0003DMG400002904]	cytosol,extracellular	AT2G05840	20S proteasome subunit PAA2;Encodes 20S proteasome subunit PAA2 (PAA2).	cytosol,nucleus	O81147	Proteasome subunit alpha type-6-B; The proteasome is a multicatalytic proteinase complex which is characterized by its ability to cleave peptides with Arg, Phe, Tyr, Leu, and Glu adjacent to the leaving group at neutral or slightly basic pH. The proteasome has an ATP-dependent proteolytic activity.	15561341±639022	11125615±1538136	5352846±989843	-0.484081	0.029458	-1.53959	0.00176426	41.879	0.0002987	c	b	a	21	21
PGSC0003DMT400008028	Inorganic pyrophosphatase [Source:PGSC_GENE;Acc:PGSC0003DMG400003103]	extracellular	AT5G09650	pyrophosphorylase 6;Encodes a protein with inorganic pyrophosphatase activity.	plastid	Q9LXC9	Soluble inorganic pyrophosphatase 6, chloroplastic; Belongs to the PPase family.	6695616±571966	4333100±800246	3423035±367014	-0.627817	0.0345639	-0.967941	0.00575513	15.532	0.0042426	b	a	a	15	12
PGSC0003DMT400008103	Fructose-bisphosphate aldolase [Source:PGSC_GENE;Acc:PGSC0003DMG400003123]	cytosol,extracellular,plastid	AT4G38970	fructose-bisphosphate aldolase 2;Protein is tyrosine-phosphorylated and its phosphorylation state is modulated in response to ABA in Arabidopsis thaliana seeds.	plastid	Q944G9	Fructose-bisphosphate aldolase 2, chloroplastic; Plays a key role in glycolysis and gluconeogenesis. Belongs to the class I fructose-bisphosphate aldolase family.	129373±19626	118077±18443	79193±16589	-0.131807	NS	-0.708094	0.0511775	NS	NS	a	a	a	10	2
PGSC0003DMT400008264	Temperature-induced lipocalin' [Source:PGSC_GENE;Acc:PGSC0003DMG400003187]	cytosol,extracellular	AT5G58070	temperature-induced lipocalin;Encodes a temperature-induced lipocalin TIL1. Involved in thermotolerance. Peripherally associated with plasma membrane.	endoplasmic reticulum	Q9FGT8	Temperature-induced lipocalin-1; Involved in basal (BT) and acquired thermotolerance (AT), probably by preventing plasma membrane lipids peroxidation induced by severe heat-shock (HS). Lipocalin that confers protection against oxidative stress caused by heat, freezing, paraquat and light. Confers resistance to high salt (NaCl) levels, probably by protecting chloroplasts from ion toxicity via ion …	1314155±110262	1600892±290384	913015±262909	0.284741	NS	-0.525424	NS	NS	NS	a	a	a	8	7
PGSC0003DMT400008970	Alpha-1,4 glucan phosphorylase L-1 isozyme, chloroplastic/amyloplastic [Source:PGSC_GENE;Acc:PGSC0003DMG400003495]	extracellular,plastid	AT3G29320	Glycosyl transferase, family 35;Encodes a plastidic alpha-glucan phosphorylase. In vitro, the enzyme has a preference for maltooligosaccharides, such as maltoheptaose.	plastid	Q9LIB2	Alpha-glucan phosphorylase 1; Phosphorylase is an important allosteric enzyme in carbohydrate metabolism. Enzymes from different sources differ in their regulatory mechanisms and in their natural substrates. However, all known phosphorylases share catalytic and structural properties (By similarity). May be not required for the degradation of starch, but the phosphorolysis of starch may play an im…	58750898±15183801	60780584±23117033	25589957±8880377	0.0489996	NS	-1.19903	NS	NS	NS	a	a	a	16	15
PGSC0003DMT400009192	Ferredoxin--NADP reductase, leaf-type isozyme, chloroplastic [Source:PGSC_GENE;Acc:PGSC0003DMG402003567]	extracellular	AT1G20020	ferredoxin-NADP(+)-oxidoreductase 2;Encodes a leaf-type ferredoxin:NADP(H) oxidoreductase. It is present in both chloroplast stroma and thylakoid membranes but is more abundant in the stroma	plastid	Q9FKW6	Ferredoxin--NADP reductase, leaf isozyme 1, chloroplastic; Plays a key role in regulating the relative amounts of cyclic and non-cyclic electron flow to meet the demands of the plant for ATP and reducing power; Belongs to the ferredoxin--NADP reductase type 1 family.	2841410±260186	3977537±174673	3371204±385484	0.485268	0.0180758	0.246657	NS	7.8568	0.021099	a	b	a	19	19
PGSC0003DMT400009507	Pre-pro-cysteine proteinase [Source:PGSC_GENE;Acc:PGSC0003DMG400003707]	extracellular	AT4G16190	Papain family cysteine protease;	vacuole	Q9SUL1	Probable cysteine protease RD19C; Probable thiol protease.	676693±207318	592991±154125	398929±165638	-0.190492	NS	-0.762368	NS	NS	NS	a	a	a	8	7
PGSC0003DMT400009624	Cysteine protease [Source:PGSC_GENE;Acc:PGSC0003DMG400003756]	extracellular	AT1G09850	xylem bark cysteine peptidase 3;Arabidopsis thaliana papain-like cysteine peptidase	vacuole	Q0WVJ5	Papain-like cysteine peptidase XBCP3; Belongs to the peptidase C1 family.	4809249±1008120	3221620±563691	1908935±342469	-0.578025	NS	-1.33304	0.0229937	8.7199	0.016772	b	b	a	14	13
PGSC0003DMT400010195	Citrate binding protein [Source:PGSC_GENE;Acc:PGSC0003DMG400003993]	extracellular	AT5G61270	phytochrome-interacting factor7;Basic helix-loop-helix (bHLH) phytochrome interacting factor. Interacts specifically with the far-red light–absorbing Pfr form of phyB through a conserved domain called the active phyB binding motif. Upon light exposure, PIF7 rapidly migrates to intranuclear speckles, where it colocalizes with phyB. Role as negative regulator of phyB-mediated seedling deetiolation.	nucleus			1103680±545754	1119116±655717	2122287±1802312	0.0200387	NS	0.943299	NS	NS	NS	a	a	a	8	8
PGSC0003DMT400010246	Phospholipase C [Source:PGSC_GENE;Acc:PGSC0003DMG400004009]	vacuole,extracellular,mitochondrion,plasma membrane	AT5G67130	PLC-like phosphodiesterases superfamily protein;	plasma membrane	Q93XX5	PI-PLC X domain-containing protein At5g67130.	17071±11632	196626±18692	379970±116550	3.52583	0.00788884	4.47627	0.0166497	14.042	0.0054551	a	b	b	6	6
PGSC0003DMT400011562	Proteinase inhibitor type-2 P303.51 [Source:PGSC_GENE;Acc:PGSC0003DMG400004547]	extracellular	ATMG01280	Cytochrome C oxidase subunit II-like, transmembrane domain;encodes a cytochrome c oxidase subunit II	mitochondrion			2759269±1788284	2847142±1735000	1610728±984031	0.0452284	NS	-0.776573	NS	NS	NS	a	a	a	9	8
PGSC0003DMT400012206	Protease inhibitor/seed storage/lipid transfer protein family protein [Source:PGSC_GENE;Acc:PGSC0003DMG400004782]	extracellular	AT1G62790	Bifunctional inhibitor/lipid-transfer protein/seed storage 2S albumin superfamily protein;	plasma membrane	Q6NLF7	Bifunctional inhibitor/lipid-transfer protein/seed storage 2S albumin superfamily protein.	1238171±394924	1692120±520890	1553059±495688	0.450621	NS	0.326902	NS	NS	NS	a	a	a	1	1
PGSC0003DMT400012208	Heat shock protein 70 (HSP70)-interacting protein [Source:PGSC_GENE;Acc:PGSC0003DMG400004784]	extracellular	AT1G62740	stress-inducible protein, putative;	nucleus	Q5XEP2	Hsp70-Hsp90 organizing protein 2; Mediates the association of the molecular chaperones HSP70 and HSP90. Mediates nuclear encoded chloroplast preproteins binding to HSP90 prior to chloroplastic sorting (By similarity).	9318713±408653	3888355±373528	2334393±243734	-1.26097	0.00697677	-1.99708	0.000818115	220.49	2.4186e-06	c	b	a	39	38
PGSC0003DMT400012216	Multicopper oxidase [Source:PGSC_GENE;Acc:PGSC0003DMG400004789]	vacuole,extracellular,plasma membrane	AT4G12420	Cupredoxin superfamily protein;Encodes a protein of unknown function involved in directed root tip growth. It is a member of 19-member gene family and is distantly related structurally to the multiple-copper oxidases ascorbate oxidase and laccase, though it lacks the copper-binding domains. The protein is glycosylated and GPI-anchored. It is localized to the plasma membrane and the cell wall. The…	plasma membrane	Q9SU40	Monocopper oxidase-like protein SKU5; May be a monocopper oxidase of unknown specificity. Involved in directional growth processes, possibly by participating in cell wall expansion; Belongs to the multicopper oxidase family.	3043584±137136	4006388±517417	3760555±515956	0.396531	NS	0.305174	NS	NS	NS	a	a	a	15	15
PGSC0003DMT400012218	Transaldolase ToTAL2 [Source:PGSC_GENE;Acc:PGSC0003DMG400004791]	extracellular,plastid	AT1G12230	Aldolase superfamily protein;	plastid	F4IC59	Aldolase superfamily protein.	1993546±80604	2909764±450807	1961702±136483	0.545565	0.0487061	-0.0232308	NS	7.6167	0.022563	a	b	a	8	8
PGSC0003DMT400012537	Subtilase family protein [Source:PGSC_GENE;Acc:PGSC0003DMG400004891]	extracellular	AT3G14067	Subtilase family protein;	vacuole	Q9LVJ1	Subtilisin-like protease SBT1.4.	10444224±2250708	11997919±4742161	8580841±3013502	0.200079	NS	-0.283514	NS	NS	NS	a	a	a	21	17
PGSC0003DMT400012843	Soluble inorganic pyrophosphatase [Source:PGSC_GENE;Acc:PGSC0003DMG400004999]	extracellular	AT1G01050	pyrophosphorylase 1;Encodes a soluble protein with inorganic pyrophosphatase activity that is highly specific for Mg-inorganic pyrophosphate.	cytosol	Q93V56	Soluble inorganic pyrophosphatase 1; Catalyzes the irreversible hydrolysis of pyrophosphate (PPi) to phosphate. The MgPPi(2-) complex binds to the enzyme only after a free Mg(2+) ion has bound. No activity with glycerol-3- phosphate, glucose-6-phosphate, p-nitrophenylphosphate, ADP, NADP(+), NAD(+),NADH, NADPH or phosphoribosyl pyrophosphate as substrates. Controls the equilibrium of gluconeogeni…	1920348±202316	1289972±746273	715088±551548	-0.574028	NS	-1.42518	0.0456405	NS	NS	a	a	a	12	7
PGSC0003DMT400012965	Uncharacterized GPI-anchored protein [Source:PGSC_GENE;Acc:PGSC0003DMG401005053]	vacuole,extracellular,plastid,nucleus	AT1G61900	;	plasma membrane	Q8GUI4	Uncharacterized GPI-anchored protein At1g61900.	19347±3385	26343±3110	22341±16793	0.445303	NS	0.207616	NS	NS	NS	a	a	a	1	1
PGSC0003DMT400013068	Thioredoxin peroxidase 1 [Source:PGSC_GENE;Acc:PGSC0003DMG400005097]	extracellular	AT1G65980	thioredoxin-dependent peroxidase 1;thioredoxin-dependent peroxidase	cytosol	Q9XEX2	Peroxiredoxin-2B; Reduces hydrogen peroxide and alkyl hydroperoxides with reducing equivalents provided through the thioredoxin or glutaredoxin system. May be involved in intracellular redox signaling.	19714375±2288667	16702995±3492140	14985168±5958178	-0.239141	NS	-0.395713	NS	NS	NS	a	a	a	14	14
PGSC0003DMT400013318	Cinnamoyl-CoA reductase [Source:PGSC_GENE;Acc:PGSC0003DMG400005197]	cytosol,extracellular,plastid	AT1G68540	NAD(P)-binding Rossmann-fold superfamily protein;	cytosol,golgi	Q9CA28	Tetraketide alpha-pyrone reductase 2; May be involved in the biosynthesis of hydroxylated tetraketide compounds that serve as sporopollenin precursors (the main constituents of exine). Acts on tetraketide alpha-pyrones and reduces the carbonyl function on the tetraketide alkyl chain to a secondary alcohol function; Belongs to the NAD(P)-dependent epimerase/dehydratase family. Dihydroflavonol-4-re…	735360±48970	247482±54457	222976±103668	-1.57113	0.00893829	-1.72156	0.00676231	31.107	0.00068048	b	a	a	5	5
PGSC0003DMT400013412	Peptidyl-prolyl cis-trans isomerase [Source:PGSC_GENE;Acc:PGSC0003DMG400005232]	extracellular,plastid	AT5G13120	cyclophilin 20-2;Encodes a lumenal cyclophilin with peptidyl-prolyl isomerase activity that is associated with the NAD(P)H dehydrogenase complex in stromal regions of the thylakoid membrane. It is likely to be important for the accumulation of the hydrophobic domain of the NAD(P)H dehydrogenase complex. This complex is associated with PSI and is responsible for the reduction of plastoquinone.	plastid	Q9ASS6	Photosynthetic NDH subunit of lumenal location 5, chloroplastic; NDH shuttles electrons from NAD(P)H:plastoquinone, via FMN and iron-sulfur (Fe-S) centers, to quinones in the photosynthetic chain and possibly in a chloroplast respiratory chain. The immediate electron acceptor for the enzyme in this species is believed to be plastoquinone. Couples the redox reaction to proton translocation, and th…	14113839±505577	13985320±1187913	7771251±3305881	-0.0131973	NS	-0.860892	NS	NS	NS	a	a	a	14	13
PGSC0003DMT400013447	Superoxide dismutase [Source:PGSC_GENE;Acc:PGSC0003DMG400005247]	cytosol,extracellular,plastid	AT5G51100	Fe superoxide dismutase 2;Fe superoxide dismutase whose mRNA levels are increased in response to exposure to UV-B.	plastid	Q9LU64	Superoxide dismutase [Fe] 2, chloroplastic; Destroys superoxide anion radicals which are normally produced within the cells and which are toxic to biological systems (By similarity). Plays important role in chloroplast development, particularly in the maintenance of thylakoids membranes. Seems to act as a heterodimer with FSD3.	1716128±457222	1562457±508521	708009±95104	-0.135341	NS	-1.27732	0.0408386	NS	NS	a	a	a	7	6
PGSC0003DMT400013837	Gene of unknown function [Source:PGSC_GENE;Acc:PGSC0003DMG400005415]	extracellular,endoplasmic reticulum	AT3G07390	auxin-responsive family protein;isolated from differential screening of a cDNA library from auxin-treated root culture. sequence does not show homology to any known proteins and is predicted to be extracellular.	plasma membrane			22358371±640245	39917199±6148649	33073683±7656679	0.836195	0.0265897	0.564869	NS	NS	NS	a	a	a	9	9
PGSC0003DMT400014861	Photosystem I reaction center subunit [Source:PGSC_GENE;Acc:PGSC0003DMG400005805]	extracellular,plastid	AT5G64040	photosystem I reaction center subunit PSI-N, chloroplast, putative / PSI-N, putative (PSAN);Encodes the only subunit of photosystem I located entirely in the thylakoid lumen. May be involved in the interaction between plastocyanin and the photosystem I complex.	plastid	P49107	Photosystem I reaction center subunit N, chloroplastic; May function in mediating the binding of the antenna complexes to the PSI reaction center and core antenna. Plays an important role in docking plastocyanin to the PSI complex. Does not bind pigments.	2893360±208296	2689638±416364	2001700±399985	-0.105334	NS	-0.53152	0.0498247	NS	NS	a	a	a	8	8
PGSC0003DMT400015853	Early-responsive to dehydration 7 [Source:PGSC_GENE;Acc:PGSC0003DMG402006194]	extracellular	AT2G17840	Senescence/dehydration-associated protein-related;Identified as drought-inducible gene by differential hybridization. Upregulated by high light, drought, cold and salt stress determined by microarray analysis.	plasma membrane	O48832	Protein EARLY-RESPONSIVE TO DEHYDRATION 7, chloroplastic.	219825±39905	180941±51673	86238±52671	-0.280838	NS	-1.34996	0.0471583	NS	NS	a	a	a	3	3
PGSC0003DMT400017057	ASR4 [Source:PGSC_GENE;Acc:PGSC0003DMG400006661]	extracellular,nucleus	AT2G25970	KH domain-containing protein;	nucleus			3055030±498850	1524919±246895	1024475±220719	-1.00245	0.0281354	-1.5763	0.0106031	18.729	0.0026317	b	a	a	13	13
PGSC0003DMT400017717	Thylakoid lumenal 19 kDa protein, chloroplast [Source:PGSC_GENE;Acc:PGSC0003DMG400006872]	cytosol,extracellular,plastid	AT3G63540	Mog1/PsbP/DUF1795-like photosystem II reaction center PsbP family protein;Conceptual translation of this open reading frame gave the sequence of a 229-residue hypothetical protein that contains the same sequence as the mature A. thaliana chloroplast luminal 19-kDa protein linked to a putative signal sequence.	plastid	P82658	Thylakoid lumenal 19 kDa protein, chloroplastic.	1057192±93454	670077±29005	188765±107119	-0.65784	0.0157422	-2.48558	0.00341235	53.953	0.00014616	c	b	a	5	5
PGSC0003DMT400018062	Transketolase 1 [Source:PGSC_GENE;Acc:PGSC0003DMG400007019]	cytosol,extracellular	AT2G45290	Transketolase;	plastid	Q8RWV0	Transketolase-1, chloroplastic; Catalyzes the reversible transfer of a two-carbon ketol group from fructose-6-phosphate or sedoheptulose-7-phosphate to glyceraldehyde-3-phosphate to yield xylulose-5-phosphate and erythrose- 4-phosphate or ribose-5-phosphate, respectively (By similarity). Could act as a stress sensor involved in adaptation process.	64301103±7474296	48979795±10377940	23541384±2501252	-0.392657	NS	-1.44964	0.00491557	14.976	0.0046485	b	b	a	39	29
PGSC0003DMT400019150	60s acidic ribosomal protein [Source:PGSC_GENE;Acc:PGSC0003DMG400007410]	vacuole,extracellular,plasma membrane,endoplasmic reticulum,cytosol,golgi	AT3G28500	60S acidic ribosomal protein family;	cytosol	Q9SLF7	60S acidic ribosomal protein P2-2; Plays an important role in the elongation step of protein synthesis; Belongs to the eukaryotic ribosomal protein P1/P2 family.	5283273±186594	2909394±396593	1361446±108412	-0.860713	0.0114097	-1.95629	0.000635117	114.85	1.6497e-05	c	b	a	8	4
PGSC0003DMT400019491	Glutathione reductase, chloroplastic [Source:PGSC_GENE;Acc:PGSC0003DMG400007537]	cytosol,extracellular,plastid	AT3G54660	glutathione reductase;Encodes glutathione reductase that is most likely localized in the chloroplast.	plastid	P42770	Glutathione reductase, chloroplastic; Maintains high levels of reduced glutathione in the chloroplast.	3117717±271400	2174153±308808	960823±23414	-0.520037	0.0378136	-1.69815	0.002131	41.368	0.00030914	c	b	a	18	18
PGSC0003DMT400019586	Hydroxyphenylpyruvate reductase (HPPR) [Source:PGSC_GENE;Acc:PGSC0003DMG400007573]	extracellular	AT1G79870	D-isomer specific 2-hydroxyacid dehydrogenase family protein;	peroxisome	Q9CA90	Glyoxylate/hydroxypyruvate reductase A HPR2; Catalyzes the NADPH-dependent reduction of glyoxylate and hydroxypyruvate (HP) into glycolate and glycerate in the cytoplasm, thus providing a cytosolic bypass to the photorespiratory core cycle. Mostly active in the presence of NADPH and hydroxypyruvate.	107487±26987	21240±15445	0±0	-2.33928	0.0277663	-23.3577	0.00904781	20.11	0.0021875	b	a	a	2	1
PGSC0003DMT400019839	Gene of unknown function [Source:PGSC_GENE;Acc:PGSC0003DMG400007672]	extracellular,endoplasmic reticulum	AT3G56220	transcription regulators;	nucleus			3586121±337214	7039812±667932	9975021±3182563	0.973113	0.0130925	1.4759	0.0487381	NS	NS	a	a	a	2	2
PGSC0003DMT400020254	Neutral leucine aminopeptidase preprotein [Source:PGSC_GENE;Acc:PGSC0003DMG400007831]	extracellular	AT2G24200	Cytosol aminopeptidase family protein;	cytosol	P30184	Leucine aminopeptidase 1; Presumably involved in the processing and regular turnover of intracellular proteins. Catalyzes the removal of unsubstituted N- terminal amino acids from various peptides (Probable). Possesses leucine aminopeptidase activity against the model substrate leucine- amido methyl coumarin. Possesses Cys-Gly dipeptidase activity. In addition, can cleave Cys-Leu and Leu-Cys dipe…	44747186±3628346	37082114±6996950	15635096±2000292	-0.271074	NS	-1.51701	0.00255961	20.662	0.002038	b	b	a	41	41
PGSC0003DMT400020916	KiTH-2 [Source:PGSC_GENE;Acc:PGSC0003DMG400008098]	extracellular	ATMG00513	NADH dehydrogenase 5A;Mitochondrial NADH dehydrogenase subunit 5. The gene is trans-spliced from three different pre-cursors, NAD5a, NAD5b and NAD5c.	mitochondrion			1517466±905590	1988951±1197425	2200543±2070504	0.390344	NS	0.536196	NS	NS	NS	a	a	a	7	7
PGSC0003DMT400021936	S-locus-specific glycoprotein S6 [Source:PGSC_GENE;Acc:PGSC0003DMG400008508]	extracellular,endoplasmic reticulum,plasma membrane	AT4G03230	S-locus lectin protein kinase family protein;	plasma membrane	Q9ZR08	G-type lectin S-receptor-like serine/threonine-protein kinase At4g03230.	186681±50272	123482±28214	73665±38570	-0.59627	NS	-1.34152	NS	NS	NS	a	a	a	2	2
PGSC0003DMT400022458	Aspartic proteinase nepenthesin-1 [Source:PGSC_GENE;Acc:PGSC0003DMG400008703]	vacuole,extracellular,endoplasmic reticulum	AT5G10080	Eukaryotic aspartyl protease family protein;	plasma membrane	Q9LX20	Aspartic proteinase-like protein 1.	12743±10375	44135±19585	27695±5361	1.79217	NS	1.11987	NS	NS	NS	a	a	a	1	1
PGSC0003DMT400022512	Fk506-binding protein [Source:PGSC_GENE;Acc:PGSC0003DMG400008723]	extracellular	AT3G25220	FK506-binding protein 15 kD-1;immunophilin (FKBP15-1)	endoplasmic reticulum	Q38935	Peptidyl-prolyl cis-trans isomerase FKBP15-1; PPIases accelerate the folding of proteins. It catalyzes the cis-trans isomerization of proline imidic peptide bonds in oligopeptides (By similarity).	1752304±57685	1649471±243184	948749±119546	-0.08725	NS	-0.885155	0.00348173	14.947	0.0046708	b	b	a	8	8
PGSC0003DMT400022567	Patatin-05 [Source:PGSC_GENE;Acc:PGSC0003DMG400008749]	extracellular	AT2G26560	phospholipase A 2A;Encodes a lipid acyl hydrolase with wide substrate specificity that accumulates upon infection by fungal and bacterial pathogens. Protein is localized in the cytoplasm in healthy leaves, and in membranes in infected cells. Plays a role in cell death and differentially affects the accumulation of oxylipins. Contributes to resistance to virus.	cytosol	O23179	Patatin-like protein 1; Possesses non-specific lipolytic acyl hydrolase (LAH) activity. Catalyzes the hydrolysis of the neutral lipids monogalactosyldiacylglycerol (MGDG), digalactosyldiacylglycerol (DGDG) and phosphatidylglycerol (PG), and less efficiently the polar lipids phosphatidylcholine (PC) and phosphatidylinositol (PI), but not the storage lipid triacylglycerol (TAG). May play a role in …	182006770±63037672	113314465±30267499	60708898±11575835	-0.68366	NS	-1.58401	NS	NS	NS	a	a	a	18	14
PGSC0003DMT400022763	NAD-dependent epimerase/dehydratase [Source:PGSC_GENE;Acc:PGSC0003DMG400008830]	extracellular	AT2G37660	NAD(P)-binding Rossmann-fold superfamily protein;	plastid	O80934	Uncharacterized protein At2g37660, chloroplastic.	4956173±526304	3091050±624999	1481847±419124	-0.68113	0.0379934	-1.74183	0.00492846	21.51	0.0018337	b	a	a	14	14
PGSC0003DMT400023039	Heat shock protein 70 [Source:PGSC_GENE;Acc:PGSC0003DMG400008917]	cytosol,extracellular	AT3G12580	heat shock protein 70;	cytosol	Q9LHA8	Heat shock 70 kDa protein 4; In cooperation with other chaperones, Hsp70s are key components that facilitate folding of de novo synthesized proteins, assist translocation of precursor proteins into organelles, and are responsible for degradation of damaged protein under stress conditions (Probable). ATP-dependent molecular chaperone that assists folding of unfolded or misfolded proteins under str…	82241207±13097060	84943387±19763369	70802328±33512050	0.0466402	NS	-0.216065	NS	NS	NS	a	a	a	59	17
PGSC0003DMT400023223	Peroxiredoxin [Source:PGSC_GENE;Acc:PGSC0003DMG400008994]	extracellular	AT3G06050	peroxiredoxin IIF;Encodes a mitochondrial matrix localized peroxiredoxin involved in redox homeostasis. Knockout mutants have reduced root growth under certain oxidative stress conditions.	mitochondrion	Q9M7T0	Peroxiredoxin-2F, mitochondrial; Thiol-specific peroxidase that catalyzes the reduction of hydrogen peroxide and organic hydroperoxides to water and alcohols, respectively. Plays a role in cell protection against oxidative stress by detoxifying peroxides. Reduces preferentially hydrogen peroxide rather than alkyl peroxides. May be involved in mitochondrial redox homeostasis.	1231730±47451	898088±176079	548378±113667	-0.455757	NS	-1.16744	0.00421157	15.172	0.0044993	b	ab	a	9	9
PGSC0003DMT400023482	ADP-ribosylation factor [Source:PGSC_GENE;Acc:PGSC0003DMG400009092]	vacuole,extracellular,plasma membrane,endoplasmic reticulum,cytosol,golgi	AT5G67560	ADP-ribosylation factor-like A1D;A member of ARF-like GTPase family. A thaliana has 21 members, in two subfamilies, ARF and ARF-like (ARL) GTPases.	golgi	Q93Y31	ADP-ribosylation factor-like protein 8b; May play a role in lysosome motility. May play a role in chromosome segregation.	294201±95617	320240±84181	175307±34854	0.122351	NS	-0.746914	NS	NS	NS	a	a	a	3	3
PGSC0003DMT400023713	Small heat stress protein class CIII [Source:PGSC_GENE;Acc:PGSC0003DMG400009173]	extracellular,nucleus	AT1G54050	HSP20-like chaperones superfamily protein;	cytosol	Q9SYG1	17.4 kDa class III heat shock protein; Belongs to the small heat shock protein (HSP20) family.	190076±100949	98985±33372	374314±83915	-0.941294	NS	0.977673	NS	NS	NS	a	a	a	1	1
PGSC0003DMT400023962	Proteinase inhibitor [Source:PGSC_GENE;Acc:PGSC0003DMG400009268]	extracellular	AT4G01995	;	plastid			198036±34482	227233±35424	141332±18550	0.198405	NS	-0.486672	NS	NS	NS	a	a	a	1	1
PGSC0003DMT400024090	Phosphoribulokinase [Source:PGSC_GENE;Acc:PGSC0003DMG400009317]	cytosol,extracellular,plastid	AT1G32060	phosphoribulokinase;	plastid	P25697	Phosphoribulokinase, chloroplastic; Belongs to the phosphoribulokinase family.	3310689±116672	3938402±620447	1817577±529653	0.250479	NS	-0.865115	0.0223568	10.486	0.011007	b	b	a	13	13
PGSC0003DMT400024290	Hydrolase, hydrolyzing O-glycosyl compounds [Source:PGSC_GENE;Acc:PGSC0003DMG401009389]	vacuole,extracellular	AT3G58100	plasmodesmata callose-binding protein 5;Encodes a member of the X8-GPI family of proteins. It localizes to the plasmodesmata and is predicted to bind callose.	plasma membrane	Q9M2K6	PLASMODESMATA CALLOSE-BINDING PROTEIN 5.	296081±66526	1384162±126350	2350068±431811	2.22495	0.00788884	2.98864	0.00603834	30.63	0.0007099	a	b	c	3	3
PGSC0003DMT400024574	Glutamine cyclotransferase [Source:PGSC_GENE;Acc:PGSC0003DMG400009500]	extracellular	AT4G25720	glutaminyl cyclase;This locus encodes a protein with similarity to gamma-glutamylcyclotransferase that may be involved in catalyzing the formation of pyroglutate residue on proteins that have been post-translationally processed to reveal a glutamine at their N-terminus. Enzymatic assays to test the function of this protein were performed using a truncated form of the protein lacking a signal pept…	endoplasmic reticulum	Q84WV9	Glutaminyl-peptide cyclotransferase; Converts glutamine and N-terminal glutamyl residues in peptides to 5-oxoproline and 5-oxoproline residues. Not involved in the major pathway for 5-oxoproline production. Belongs to the plant glutaminyl-peptide cyclotransferase family.	191476±55644	273402±43326	329940±107907	0.513863	NS	0.785043	NS	NS	NS	a	a	a	3	3
PGSC0003DMT400024598	Aspartic protease inhibitor 8 [Source:PGSC_GENE;Acc:PGSC0003DMG400009511]	extracellular	AT1G48700	2-oxoglutarate (2OG) and Fe(II)-dependent oxygenase superfamily protein;	mitochondrion			1906189±1178479	669126±575148	296285±287190	-1.51034	NS	-2.68563	NS	NS	NS	a	a	a	13	4
PGSC0003DMT400024831	Phospholipase D [Source:PGSC_GENE;Acc:PGSC0003DMG400009599]	extracellular	AT3G15730	phospholipase D alpha 1;Encodes phospholipase D alpha 1 (PLD alpha 1). Positive regulator of abscisic acid (ABA) mediated stomatal movements. PLD alpha 1 plays an important role in seed deterioration and aging in Arabidopsis.	cytosol	Q38882	Phospholipase D alpha 1; Hydrolyzes glycerol-phospholipids at the terminal phosphodiesteric bond to generate phosphatidic acids (PA). Plays an important role in various cellular processes, including phytohormone action and response to stress, characterized by acidification of the cell. Involved in wound induction of jasmonic acid. May be involved in membrane lipid remodeling. Probably involved in…	2439608±51757	2308199±194341	1456399±226595	-0.0798819	NS	-0.744243	0.00773833	18.624	0.0026703	b	b	a	21	19
PGSC0003DMT400025691	Cysteine protease 14 [Source:PGSC_GENE;Acc:PGSC0003DMG400009921]	extracellular,endoplasmic reticulum	AT4G35350	xylem cysteine peptidase 1;tracheary element vacuolar protein	vacuole	O65493	Cysteine protease XCP1; Cysteine protease involved in xylem tracheary element (TE) autolysis during xylogenesis in roots. Participates in micro autolysis within the intact central vacuole before mega autolysis is initiated by tonoplast implosion.	1260826±455397	2360960±954655	3306575±2450196	0.905005	NS	1.39097	NS	NS	NS	a	a	a	8	7
PGSC0003DMT400025743	Endoplasmin homolog [Source:PGSC_GENE;Acc:PGSC0003DMG400009940]	extracellular	AT4G24190	Chaperone protein htpG family protein;encodes an ortholog of GRP94, an ER-resident HSP90-like protein and is involved in regulation of meristem size and organization. Single and double mutant analyses suggest that SHD may be required for the correct folding and/or complex formation of CLV proteins. Lines carrying recessive mutations in this locus exhibits expanded shoot meristems, disorganized ro…	endoplasmic reticulum	Q9STX5	Endoplasmin homolog; May have a molecular chaperone role in the processing of secreted materials. Required for shoot apical meristem (SAM), root apical meristem (RAM) and floral meristem (FM) formation, probably by regulating the folding of CLAVATA proteins (CLVs). Also involved in pollen tube elongation. Involved in resistance to tunicamycin- or high calcium-induced ER stresses. Possesses ATPase…	3192186±509914	2602969±179061	1727327±481053	-0.294387	NS	-0.886004	0.043808	NS	NS	a	a	a	31	29
PGSC0003DMT400025787	CDSP32 protein (Chloroplast Drought-induced Stress Protein of 32kDa) [Source:PGSC_GENE;Acc:PGSC0003DMG400009956]	extracellular	AT1G76080	chloroplastic drought-induced stress protein of 32 kD;Encodes a thioredoxin localized in chloroplast stroma. Known as CDSP32 (CHLOROPLASTIC DROUGHT-INDUCED STRESS PROTEIN OF 32 KD).	plastid	Q9SGS4	Thioredoxin-like protein CDSP32, chloroplastic; Probable thiol-disulfide oxidoreductase involved in resistance to oxidative stress. May participate in the reduction of alkyl hydroperoxides derived from oxidative stress by acting as a physiological electron donor to the BAS1 peroxiredoxin. May regenerate methionine sulfoxide reductase B1 (MSRB1) activity through sulfenic acid reduction; Belongs to…	8772±12405	0±0	0±0	-19.7425	NS	-19.7425	NS	NS	NS	a	a	a	1	1
PGSC0003DMT400025955	Patatin 3 [Source:PGSC_GENE;Acc:PGSC0003DMG400010022]	extracellular	AT4G37050	PATATIN-like protein 4;Patatin-related phospholipase A. Expressed in the floral gynaecium and is induced by abscisic acid (ABA) or phosphate deficiency in roots.	cytosol	O23181	Patatin-like protein 3; Possesses non-specific lipolytic acyl hydrolase (LAH) activity. Catalyzes the hydrolysis of the neutral lipids monogalactosyldiacylglycerol (MGDG), digalactosyldiacylglycerol (DGDG) and phosphatidylglycerol (PG), and less efficiently the polar lipids phosphatidylcholine (PC) and phosphatidylinositol (PI), but not the storage lipid triacylglycerol (TAG). May play a role in …	1264500±702857	3001087±2850610	20431550±3868728	1.24692	NS	4.01416	0.0056296	28.584	0.00085696	a	a	b	15	15
PGSC0003DMT400026009	Oxygen-evolving enhancer protein 1, chloroplastic [Source:PGSC_GENE;Acc:PGSC0003DMG400010035]	cytosol,extracellular,plastid	AT3G50820	photosystem II subunit O-2;Encodes a protein which is an extrinsic subunit of photosystem II and which has been proposed to play a central role in stabilization of the catalytic manganese cluster. In <i>Arabidopsis thaliana</i> the PsbO proteins are encoded by two genes: <i>psbO1</i> and <i>psbO2</i>. PsbO2 is the minor isoform in the wild-type. Mutants defective in this gene have been shown to b…	plastid	Q9S841	Oxygen-evolving enhancer protein 1-2, chloroplastic; Stabilizes the manganese cluster which is the primary site of water splitting. Regulates dephosphorylation and turnover of the PSII reaction center D1 protein.	13440155±664636	11886434±1783901	10856476±1888744	-0.177234	NS	-0.307994	NS	NS	NS	a	a	a	22	5
PGSC0003DMT400026257	Serine protease inhibitor 7 [Source:UniProtKB/Swiss-Prot;Acc:P30941]	extracellular	AT5G37510	NADH-ubiquinone dehydrogenase, mitochondrial, putative;Encodes a subunit of the 400 kDa subcomplex of the mitochondrial NADH dehydrogenase (complex I). The protein has been isolated in the male gametophyte.	mitochondrion			7133685±4676313	3469552±1514163	1380750±737639	-1.0399	NS	-2.3692	NS	NS	NS	a	a	a	9	7
PGSC0003DMT400026600	F-box family protein [Source:PGSC_GENE;Acc:PGSC0003DMG400010275]	extracellular,plasma membrane	AT3G06240	F-box family protein;	nucleus			320715±224730	79980±39009	14979±21183	-2.00358	NS	-4.42032	NS	NS	NS	a	a	a	2	2
PGSC0003DMT400026666	Sulfite reductase [Source:PGSC_GENE;Acc:PGSC0003DMG400010304]	extracellular	AT5G04590	sulfite reductase;A.thaliana gene encoding sulfite reductase.	plastid	Q9LZ66	Assimilatory sulfite reductase (ferredoxin), chloroplastic; Essential protein with sulfite reductase activity required in assimilatory sulfate reduction pathway during both primary and secondary metabolism and thus involved in development and growth. Belongs to the nitrite and sulfite reductase 4Fe-4S domain family.	265179±84189	142821±9688	65897±10256	-0.892763	NS	-2.00868	0.0332258	8.3168	0.018629	b	b	a	4	4
PGSC0003DMT400028566	Tyramine N-feruloyltransferase 4/11 [Source:PGSC_GENE;Acc:PGSC0003DMG400010997]	extracellular	AT2G39020	Acyl-CoA N-acyltransferases (NAT) superfamily protein;	vacuole	Q9ZV06	Probable acetyltransferase NATA1-like; Belongs to the acetyltransferase family.	407006±129333	133010±138681	27979±20111	-1.61351	NS	-3.86265	0.0197643	NS	NS	a	a	a	2	2
PGSC0003DMT400028676	Conserved gene of unknown function [Source:PGSC_GENE;Acc:PGSC0003DMG400011039]	cytosol,extracellular,plasma membrane	AT5G01750	Protein of unknown function (DUF567);	cytosol	Q9LZX1	Protein LURP-one-related 15; Might be related to the phospholipid scramblase and tubby- like superfamily of membrane tethered transcription factors. Belongs to the LOR family.	34441±3141	27138±5957	32430±6020	-0.34385	NS	-0.0868313	NS	NS	NS	a	a	a	1	1
PGSC0003DMT400028682	60S ribosomal protein L24 [Source:PGSC_GENE;Acc:PGSC0003DMG400011041]	extracellular	AT2G36620	ribosomal protein L24;RPL24A encodes ribosomal protein L24, homolog of cytosolic RPL24, found in archaea and higher eukaryotes. Arabidopsis has two RPL24 homologs, RPL24A (AT2G36620) and RPL24B (AT3G53020).	cytosol	P38666	60S ribosomal protein L24-2; Might have an extraribosomal function in reinitiation of translation of ETTIN and MONOPTEROS genes that are involved in the auxin-mediated gynoecium patterning. Essential in leaf polarity establishment, probably having a role for translation in leaf dorsoventral patterning to specify leaf adaxial identity.	4746865±381574	4748932±546449	1283140±207596	0.000628031	NS	-1.8873	0.00212671	49.27	0.00018907	b	b	a	6	3
PGSC0003DMT400028690	Enolase [Source:PGSC_GENE;Acc:PGSC0003DMG400011044]	cytosol,extracellular	AT2G36530	Enolase;Involved in light-dependent cold tolerance and encodes an enolase. Protein is tyrosine-phosphorylated and its phosphorylation state is modulated in response to ABA in Arabidopsis thaliana seeds.	cytosol	P25696	Bifunctional enolase 2/transcriptional activator; Multifunctional enzyme that acts as an enolase involved in the metabolism and as a positive regulator of cold-responsive gene transcription. Binds to the cis-element the gene promoter of STZ/ZAT10, a zinc finger transcriptional repressor.	3744100±484836	2164961±534847	986029±138615	-0.790278	0.0414597	-1.92492	0.00433218	21.265	0.0018898	b	a	a	30	7
PGSC0003DMT400028987	Fucose synthetase [Source:PGSC_GENE;Acc:PGSC0003DMG400011158]	vacuole,extracellular,plasma membrane,peroxisome,plastid,endoplasmic reticulum,golgi,mitochondrion	AT1G17890	NAD(P)-binding Rossmann-fold superfamily protein;	cytosol	Q9LMU0	Putative GDP-L-fucose synthase 2; Catalyzes the two-step NADP-dependent conversion of GDP-4- dehydro-6-deoxy-D-mannose to GDP-fucose, involving an epimerase and a reductase reaction.	874815±83021	476732±109895	87698±27231	-0.875801	0.0257144	-3.31837	0.00164842	47.15	0.00021406	c	b	a	7	7
PGSC0003DMT400029198	Glycine-rich protein [Source:PGSC_GENE;Acc:PGSC0003DMG400011230]	extracellular	0	0	0			323085±180169	3468338±1753525	11833372±2681129	3.42426	NS	5.1948	0.00750937	20.625	0.0020475	a	a	b	1	1
PGSC0003DMT400029511	OrfB protein [Source:PGSC_GENE;Acc:PGSC0003DMG400011350]	extracellular	ATMG00480	Plant mitochondrial ATPase, F0 complex, subunit 8 protein;Encodes subunit 8 of the mitochondrial F(O) ATP synthase complex.	mitochondrion	P93303	ATP synthase protein YMF19; This is one of the chains of the nonenzymatic component (CF(0) subunit) of the mitochondrial ATPase complex.	474395±45749	598641±53171	488911±106089	0.335601	NS	0.0434816	NS	NS	NS	a	a	a	3	3
PGSC0003DMT400029759	Enoyl-acyl-carrier-protein reductase [Source:PGSC_GENE;Acc:PGSC0003DMG400011436]	extracellular	AT2G05990	NAD(P)-binding Rossmann-fold superfamily protein;Encodes enoyl-ACP reductase a component of the fatty acid synthase complex. A reduced function mutation in this gene, mod1, was found in a screen for premature cell death mutants. Mutant plants have reduced lipid level and pleiotropic morphological defects, including chlorotic and abnormally shaped leaves.	plastid	Q9SLA8	Enoyl-[acyl-carrier-protein] reductase [NADH], chloroplastic; Catalyzes the NAD-dependent reduction of a carbon-carbon double bond in an enoyl moiety that is covalently linked to an acyl carrier protein (ACP). Catalyzes the last reduction step in the de novo synthesis cycle of fatty acids. Involved in the elongation cycle of fatty acids which are used in lipid metabolism. Required for normal plan…	7758719±601487	5261108±742007	3545200±205076	-0.560452	0.0304918	-1.12995	0.00282328	28.223	0.00088707	b	a	a	16	12
PGSC0003DMT400030563	60S acidic ribosomal protein [Source:PGSC_GENE;Acc:PGSC0003DMG400011702]	extracellular	AT3G44590	60S acidic ribosomal protein family;	cytosol	Q9SLF7	60S acidic ribosomal protein P2-2; Plays an important role in the elongation step of protein synthesis; Belongs to the eukaryotic ribosomal protein P1/P2 family.	481758±180473	130350±52943	78130±48515	-1.88592	NS	-2.62435	0.0408211	7.6637	0.022266	b	b	a	5	4
PGSC0003DMT400030830	Ferredoxin--NADP reductase, root-type isozyme, chloroplastic [Source:PGSC_GENE;Acc:PGSC0003DMG400011811]	extracellular,plastid	AT1G30510	root FNR 2;Encodes a root-type ferredoxin:NADP(H) oxidoreductase.	plastid	Q9S9P8	Ferredoxin--NADP reductase, root isozyme 2, chloroplastic; Maintains the supply of reduced ferredoxin under non- photosynthetic conditions.	10820419±496072	8800816±1208465	6288375±1940094	-0.298047	NS	-0.782997	0.0361773	NS	NS	a	a	a	23	4
PGSC0003DMT400030843	Photosystem I reaction centre PSI-D subunit [Source:PGSC_GENE;Acc:PGSC0003DMG400011816]	cytosol,extracellular,plastid	AT1G03130	photosystem I subunit D-2;Encodes a protein predicted by sequence similarity with spinach PsaD to be photosystem I reaction center subunit II (PsaD2)	plastid	Q9SA56	Photosystem I reaction center subunit II-2, chloroplastic; PSAD can form complexes with ferredoxin and ferredoxin- oxidoreductase in photosystem I (PS I) reaction center. PSAD may encode the ferredoxin-docking protein (By similarity).	3171501±54233	3502305±391701	2551367±558462	0.143139	NS	-0.313895	NS	NS	NS	a	a	a	11	11
PGSC0003DMT400031198	Chloroplast ferredoxin I [Source:PGSC_GENE;Acc:PGSC0003DMG400011950]	cytosol,extracellular,plastid	AT1G60950	2Fe-2S ferredoxin-like superfamily protein;encodes a major leaf ferredoxin	plastid	P16972	Ferredoxin-2, chloroplastic; Ferredoxins are iron-sulfur proteins that transfer electrons in a wide variety of metabolic reactions; Belongs to the 2Fe2S plant-type ferredoxin family.	1374366±308684	496357±134009	218985±84707	-1.46932	0.0304918	-2.64986	0.0113113	18.126	0.0028635	b	a	a	3	3
PGSC0003DMT400031351	Fructose-bisphosphate aldolase [Source:PGSC_GENE;Acc:PGSC0003DMG400012012]	cytosol,extracellular,plastid	AT4G38970	fructose-bisphosphate aldolase 2;Protein is tyrosine-phosphorylated and its phosphorylation state is modulated in response to ABA in Arabidopsis thaliana seeds.	plastid	Q944G9	Fructose-bisphosphate aldolase 2, chloroplastic; Plays a key role in glycolysis and gluconeogenesis. Belongs to the class I fructose-bisphosphate aldolase family.	3423002±133981	3633518±199797	4650409±784295	0.0861047	NS	0.442095	NS	NS	NS	a	a	a	10	4
PGSC0003DMT400031937	Luminal-binding protein [Source:PGSC_GENE;Acc:PGSC0003DMG400012254]	extracellular	AT5G42020	Heat shock protein 70 (Hsp 70) family protein;Luminal binding protein (BiP2) involved in polar nuclei fusion during proliferation of endosperm nuclei.	endoplasmic reticulum	Q39043	Heat shock 70 kDa protein BIP2; In cooperation with other chaperones, Hsp70s are key components that facilitate folding of de novo synthesized proteins, assist translocation of precursor proteins into organelles, and are responsible for degradation of damaged protein under stress conditions (Probable). Involved in polar nuclei fusion during female gametophyte development and is essential for the …	7567315±788644	7671043±628168	5026152±949299	0.0196412	NS	-0.590327	0.0453003	NS	NS	a	a	a	32	8
PGSC0003DMT400031997	Nucleoside diphosphate kinase [Source:PGSC_GENE;Acc:PGSC0003DMG400012276]	extracellular	AT4G23900	Nucleoside diphosphate kinase family protein;	mitochondrion	O49203	Nucleoside diphosphate kinase III, chloroplastic/mitochondrial; Major role in the synthesis of nucleoside triphosphates other than ATP. The ATP gamma phosphate is transferred to the NDP beta phosphate via a ping-pong mechanism, using a phosphorylated active-site intermediate. Shows the highest specificity towards GDP (By similarity); Belongs to the NDK family.	1351885±57181	889362±286521	382302±85334	-0.60413	NS	-1.82219	0.00149257	15.231	0.0044556	b	ab	a	6	6
PGSC0003DMT400032266	Malate dehydrogenase [Source:PGSC_GENE;Acc:PGSC0003DMG400012395]	cytosol,extracellular	AT1G53240	Lactate/malate dehydrogenase family protein;	mitochondrion	Q9ZP06	Malate dehydrogenase 1, mitochondrial; Catalyzes a reversible NAD-dependent dehydrogenase reaction involved in central metabolism and redox homeostasis between organelle compartments (Probable). Required for carbon dioxide and energy partitioning in leaves. May limit photorespiration during the dark phase. Its activity is essential to shuttle reductants out from the mitochondria to support the ph…	13523109±684223	13380234±3333596	7971300±1415954	-0.0153235	NS	-0.76254	0.0119803	NS	NS	a	a	a	20	15
PGSC0003DMT400032333	Thioredoxin [Source:PGSC_GENE;Acc:PGSC0003DMG400012420]	cytosol,extracellular,mitochondrion,plastid	AT3G15360	thioredoxin M-type 4;encodes a prokaryotic thioredoxin	plastid	Q9SEU6	Thioredoxin M4, chloroplastic; Thiol-disulfide oxidoreductase involved in the redox regulation of enzyme of the oxidative pentose phosphate pathway. Under reducing conditions, inhibits the glucose-6-phosphate dehydrogenase. Belongs to the thioredoxin family. Plant M-type subfamily.	2943636±101890	2276004±494268	1329639±414963	-0.371096	NS	-1.14656	0.0101904	9.2446	0.014707	b	b	a	5	4
PGSC0003DMT400032497	Lipid binding protein [Source:PGSC_GENE;Acc:PGSC0003DMG400012481]	extracellular	AT1G62790	Bifunctional inhibitor/lipid-transfer protein/seed storage 2S albumin superfamily protein;	plasma membrane			1218748±372734	1239008±340110	1207659±407963	0.0237859	NS	-0.0131865	NS	NS	NS	a	a	a	2	2
PGSC0003DMT400032718	DH putative beta-hydroxyacyl-ACP dehydratase [Source:PGSC_GENE;Acc:PGSC0003DMG400012564]	extracellular	AT5G10160	Thioesterase superfamily protein;	plastid	Q9LX13	(3R)-hydroxymyristoyl-[acyl carrier protein] dehydratase-like protein.	600176±56972	602634±121084	482380±241693	0.00589743	NS	-0.315216	NS	NS	NS	a	a	a	4	4
PGSC0003DMT400032728	Non-specific lipid-transfer protein [Source:PGSC_GENE;Acc:PGSC0003DMG400012567]	extracellular	AT5G64080	Bifunctional inhibitor/lipid-transfer protein/seed storage 2S albumin superfamily protein;	plasma membrane	Q8VYI9	Non-specific lipid-transfer protein-like protein At5g64080; Belongs to the plant LTP family.	761148±134834	1032539±46664	1103617±178283	0.439948	NS	0.535992	NS	NS	NS	a	a	a	3	3
PGSC0003DMT400032945	Ran GTPase binding protein [Source:PGSC_GENE;Acc:PGSC0003DMG401012656]	extracellular	AT5G16040	Regulator of chromosome condensation (RCC1) family protein;	cytosol	Q9LFS0	Regulator of chromosome condensation (RCC1) family protein.	364375±51560	209345±47352	84676±31967	-0.799539	0.040416	-2.1054	0.00635699	19.891	0.0022509	b	a	a	3	3
PGSC0003DMT400033202	Fasciclin-like arabinogalactan protein 13 [Source:PGSC_GENE;Acc:PGSC0003DMG400012749]	extracellular	AT3G60900	FASCICLIN-like arabinogalactan-protein 10;	plasma membrane	Q9LZX4	Fasciclin-like arabinogalactan protein 10; May be a cell surface adhesion protein; Belongs to the fasciclin-like AGP family.	9159829±989416	9837174±1317764	12003000±2820297	0.102923	NS	0.390002	NS	NS	NS	a	a	a	11	11
PGSC0003DMT400033328	Aminotransferase [Source:PGSC_GENE;Acc:PGSC0003DMG400012800]	extracellular	AT4G39660	alanine:glyoxylate aminotransferase 2;alanine:glyoxylate aminotransferase 2 homolog (AGT2) mRNA,	mitochondrion	Q940M2	Alanine--glyoxylate aminotransferase 2 homolog 1, mitochondrial; Belongs to the class-III pyridoxal-phosphate-dependent aminotransferase family.	2109931±269618	2059542±480489	1241148±259312	-0.0348726	NS	-0.765521	0.0340279	NS	NS	a	a	a	16	16
PGSC0003DMT400033810	Pentatricopeptide repeat-containing protein [Source:PGSC_GENE;Acc:PGSC0003DMG400012991]	extracellular	AT2G26280	CTC-interacting domain 7;smr (Small MutS Related) domain-containing protein mRNA, complete cds	nucleus	O64843	Polyadenylate-binding protein-interacting protein 7.	200997±9467	134131±17021	85297±45271	-0.583527	0.0190799	-1.23661	0.02847	8.3344	0.018543	b	a	a	2	2
PGSC0003DMT400034028	GTP-binding protein [Source:PGSC_GENE;Acc:PGSC0003DMG400013080]	vacuole,extracellular,plasma membrane,endoplasmic reticulum,cytosol,golgi	AT1G02130	RAS 5;Belongs to the Rab1 GTPase subfamily. This small GTP-binding protein is required in ER to Golgi transportation.	golgi,endoplasmic reticulum	P28188	Ras-related protein RABD2a; Protein transport. Regulator of membrane traffic from the Golgi apparatus towards the endoplasmic reticulum (ER).	497093±366405	124742±75360	38017±36950	-1.99457	NS	-3.7088	NS	NS	NS	a	a	a	11	3
PGSC0003DMT400034521	Brain protein [Source:PGSC_GENE;Acc:PGSC0003DMG400013268]	cytosol,extracellular,mitochondrion	AT4G22310	Uncharacterised protein family (UPF0041);	mitochondrion	O49636	Mitochondrial pyruvate carrier 4; Mediates the uptake of pyruvate into mitochondria. Belongs to the mitochondrial pyruvate carrier (MPC) (TC 2.A.105) family.	48325±10746	42935±25464	13459±1631	-0.170613	NS	-1.84415	0.0153509	NS	NS	a	a	a	2	2
PGSC0003DMT400035271	Bacterioferritin comigratory protein [Source:PGSC_GENE;Acc:PGSC0003DMG400013551]	cytosol,extracellular,plastid	AT3G26060	Thioredoxin superfamily protein;encodes periredoxin Q which decomposes peroxides and plays a role in the protection of the photosynthetic apparatus	plastid	Q9LU86	Peroxiredoxin Q, chloroplastic; Thiol-specific peroxidase that catalyzes the reduction of hydrogen peroxide and organic hydroperoxides to water and alcohols, respectively. Plays a role in cell protection against oxidative stress by detoxifying peroxides. Involved in the photosystem II protection against hydrogen peroxide; Belongs to the peroxiredoxin family. BCP/PrxQ subfamily.	90170±20204	25820±18666	19552±5430	-1.80415	0.0363913	-2.20533	0.0133988	11.662	0.0085663	b	a	a	1	1
PGSC0003DMT400035597	Oligopeptide transporter OPT family [Source:PGSC_GENE;Acc:PGSC0003DMG400013688]	extracellular	AT1G48370	YELLOW STRIPE like 8;Arabidopsis thaliana metal-nicotianamine transporter YSL4	plasma membrane	Q9SHY2	Probable metal-nicotianamine transporter YSL7; May be involved in the transport of nicotianamine-chelated metals; Belongs to the YSL (TC 2.A.67.2) family.	138494±22346	138500±36401	71189±25709	6.65944e-05	NS	-0.960102	0.0498592	NS	NS	a	a	a	2	2
PGSC0003DMT400035925	Vacoular processing enzyme 1 [Source:PGSC_GENE;Acc:PGSC0003DMG400013828]	extracellular	AT4G32940	gamma vacuolar processing enzyme;Encodes a vacuolar processing enzyme belonging to a novel group of cysteine proteinases that is expressed in vegetative organs and is upregulated in association with various types of cell death and under stressed conditions. They are essential in processing seed storage proteins and for mediating the susceptible response of toxin-induced cell death.	vacuole	Q39119	Vacuolar-processing enzyme gamma-isozyme; Asparagine-specific endopeptidase involved in the processing of vacuolar seed protein precursors into the mature forms. Probably involved in post-translational proteolysis of seed storage proteins in the protein storage vacuole of developing seeds.	3277671±663033	2650051±967937	1294731±256853	-0.306651	NS	-1.34002	0.0216878	NS	NS	a	a	a	11	11
PGSC0003DMT400035987	Vacuolar invertase [Source:PGSC_GENE;Acc:PGSC0003DMG400013856]	cytosol,extracellular	AT1G62660	Glycosyl hydrolases family 32 protein;	vacuole	Q43348	Acid beta-fructofuranosidase 3, vacuolar; Possible role in the continued mobilization of sucrose to sink organs.	17999999±2683970	14325496±4228283	8411504±3683998	-0.329412	NS	-1.09756	0.0431229	NS	NS	a	a	a	23	23
PGSC0003DMT400036034	Quinone reductase family protein [Source:PGSC_GENE;Acc:PGSC0003DMG400013879]	extracellular,peroxisome,nucleus	AT4G27270	Quinone reductase family protein;	plasma membrane	Q6NQE2	Probable NAD(P)H dehydrogenase (quinone) FQR1-like 1; Catalyzes the transfer of electrons from NADH and NADPH to reduce quinone to the hydroquinone state.	14980587±1373992	9578425±1633406	4571848±528952	-0.645234	0.0317977	-1.71224	0.00255013	33.623	0.00054966	c	b	a	11	7
PGSC0003DMT400036347	Wound/stress protein [Source:PGSC_GENE;Acc:PGSC0003DMG400013983]	extracellular	AT4G39730	Lipase/lipooxygenase, PLAT/LH2 family protein;	plastid	O65660	PLAT domain-containing protein 1; Positive regulator of abiotic stress tolerance involved in the regulation of plant growth. May be a downstream target of the abscisic acid (ABA) signaling pathway.	2100771±284919	1861986±204091	1987949±1142318	-0.174077	NS	-0.0796377	NS	NS	NS	a	a	a	6	3
PGSC0003DMT400036708	Conserved gene of unknown function [Source:PGSC_GENE;Acc:PGSC0003DMG400014158]	cytosol,extracellular	AT1G16080	;	plastid	Q9S9M7	T24D18.18 protein.	531504±103596	481666±105578	251219±221675	-0.142045	NS	-1.08113	NS	NS	NS	a	a	a	6	6
PGSC0003DMT400037285	Chlorophyll a-b binding protein 7, chloroplastic [Source:PGSC_GENE;Acc:PGSC0003DMG400014386]	vacuole,extracellular	AT3G61470	photosystem I light harvesting complex gene 2;Encodes a component of the light harvesting antenna complex of photosystem I.	plastid	Q9SYW8	Photosystem I chlorophyll a/b-binding protein 2, chloroplastic; The light-harvesting complex (LHC) functions as a light receptor, it captures and delivers excitation energy to photosystems with which it is closely associated, here photosystem I.	73648612±21446411	88599032±33448841	114483767±40554093	0.266633	NS	0.636413	NS	NS	NS	a	a	a	3	3
PGSC0003DMT400037966	Arginine/serine-rich splicing factor [Source:PGSC_GENE;Acc:PGSC0003DMG400014645]	cytosol,extracellular,nucleus	AT1G02840	RNA-binding (RRM/RBD/RNP motifs) family protein;SR1 is a plant homologue of the human general/alternative splicing factor SF2/ASF.	nucleus	O22315	Serine/arginine-rich-splicing factor SR34; General splicing factor. Can promote splice site selection in vitro presumably by antagonizing the effects of the A1 heterogeneous nuclear ribonucleoprotein. May have an essential function during early plant development; Belongs to the splicing factor SR family. SR subfamily.	213002±89490	390625±24893	316608±44367	0.874922	NS	0.571835	NS	NS	NS	a	a	a	3	1
PGSC0003DMT400038856	Aspartic protease [Source:PGSC_GENE;Acc:PGSC0003DMG400015016]	vacuole,extracellular	AT1G11910	aspartic proteinase A1;Encodes an aspartic proteinase that forms a heterodimer and is stable over a broad pH range (ph 3-8).	vacuole	O65390	Aspartic proteinase A1; Involved in the breakdown of propeptides of storage proteins in protein-storage vacuoles (By similarity). Possesses aspartic protease activity in vitro.	19375278±2407606	11245543±655730	4717964±1164935	-0.784864	0.020747	-2.03798	0.00433218	42.663	0.00028358	c	b	a	23	23
PGSC0003DMT400039196	28 kDa ribonucleoprotein, chloroplastic [Source:PGSC_GENE;Acc:PGSC0003DMG400015155]	cytosol,extracellular	AT4G24770	31-kDa RNA binding protein;Encodes a chloroplast RNA-binding protein. A substrate of the type III effector HopU1 (mono-ADP-ribosyltransferase). Required for editing and stability of specific chloroplast mRNAs.	plastid	Q04836	31 kDa ribonucleoprotein, chloroplastic; Required for specific RNA editing events in chloroplasts and stabilizes specific chloroplast mRNAs. Associates with the 3'-terminus ndhF mRNAs and protects them against 3'-exonucleolytic degradation. Required for normal chloroplast development under cold stress conditions by stabilizing transcripts of numerous mRNAs under these conditions. May modulate tel…	901147±60642	529298±68460	198923±116150	-0.767682	0.0153952	-2.17955	0.00451196	33.884	0.00053808	c	b	a	7	7
PGSC0003DMT400039449	Glyceraldehyde-3-phosphate dehydrogenase [Source:PGSC_GENE;Acc:PGSC0003DMG400015253]	extracellular	AT3G04120	glyceraldehyde-3-phosphate dehydrogenase C subunit 1;encodes cytosolic GADPH (C subunit) involved in the glycolytic pathway but also interacts with H2O2 potentially placing it in a signalling cascade induced by ROS.	cytosol,nucleus	P25858	Glyceraldehyde-3-phosphate dehydrogenase GAPC1, cytosolic; Key enzyme in glycolysis that catalyzes the first step of the pathway by converting D-glyceraldehyde 3-phosphate (G3P) into 3- phospho-D-glyceroyl phosphate. Essential for the maintenance of cellular ATP levels and carbohydrate metabolism. Required for full fertility. Involved in response to oxidative stress by mediating plant responses t…	57542904±4800449	37039045±10450870	10915138±3026044	-0.635591	NS	-2.39831	0.00195504	23.172	0.0015061	b	b	a	30	13
PGSC0003DMT400039544	Proteinase inhibitor type-2 CEVI57 [Source:PGSC_GENE;Acc:PGSC0003DMG400015290]	extracellular	AT2G30480	;	nucleus			9999±7804	8193±5797	4851±6861	-0.287425	NS	-1.04344	NS	NS	NS	a	a	a	1	1
PGSC0003DMT400039574	Fiber protein Fb34 [Source:PGSC_GENE;Acc:PGSC0003DMG401015311]	vacuole,extracellular,plasma membrane	AT4G27435	Protein of unknown function (DUF1218);	plasma membrane	Q9LDK1	AT3g15480/MJK13_14.	33551±33806	39889±39840	17328±17785	0.249645	NS	-0.953213	NS	NS	NS	a	a	a	1	1
PGSC0003DMT400039755	CT099 [Source:PGSC_GENE;Acc:PGSC0003DMG400015364]	vacuole,extracellular	AT4G27520	early nodulin-like protein 2;	plasma membrane	Q9T076	Early nodulin-like protein 2.	25389281±5559964	63005660±7577800	57206364±13230197	1.31126	0.015502	1.17196	0.0381182	9.3439	0.014355	a	b	b	16	16
PGSC0003DMT400040017	Endonuclease/exonuclease/phosphatase [Source:PGSC_GENE;Acc:PGSC0003DMG400015480]	extracellular	AT1G40390	DNAse I-like superfamily protein;	plastid			54716±18865	37204±9359	15675±22168	-0.556495	NS	-1.80349	NS	NS	NS	a	a	a	1	1
PGSC0003DMT400041061	Light-inducible protein ATLS1 [Source:PGSC_GENE;Acc:PGSC0003DMG400015887]	cytosol,extracellular	AT5G01650	Tautomerase/MIF superfamily protein;	plastid	F4K9G5	Tautomerase/MIF superfamily protein.	1255761±54448	1368943±447074	497969±147143	0.1245	NS	-1.33444	0.00573735	NS	NS	a	a	a	2	2
PGSC0003DMT400041135	Heat shock 70 kDa protein [Source:PGSC_GENE;Acc:PGSC0003DMG400015920]	extracellular	AT4G16660	heat shock protein 70 (Hsp 70) family protein;	endoplasmic reticulum	F4JMJ1	Heat shock 70 kDa protein 17.	88047±19821	127817±68580	56793±27057	0.537733	NS	-0.632571	NS	NS	NS	a	a	a	4	4
PGSC0003DMT400041540	Patellin-3 [Source:PGSC_GENE;Acc:PGSC0003DMG400016101]	extracellular	AT1G22530	PATELLIN 2;	cytosol,plasma membrane	Q56ZI2	Patellin-2; Carrier protein that may be involved in membrane-trafficking events associated with cell plate formation during cytokinesis. Binds to some hydrophobic molecules such as phosphoinositides and promotes their transfer between the different cellular sites (By similarity). Belongs to the patellin family.	15024223±2109223	14221190±5980500	42107262±5435137	-0.0792481	NS	1.48678	0.00622957	21.672	0.0017978	a	a	b	6	6
PGSC0003DMT400041729	4-nitrophenylphosphatase [Source:PGSC_GENE;Acc:PGSC0003DMG400016181]	extracellular	AT5G36700	2-phosphoglycolate phosphatase 1;	plastid	P0DKC4	Phosphoglycolate phosphatase 1B, chloroplastic; Photorespiratory enzyme that dephosphorylates the 2- phosphoglycolate produced by the RuBisCO oxygenation reaction.	819182±103766	460169±33280	208889±30757	-0.832019	0.0203738	-1.97145	0.00405669	44.028	0.00025959	c	b	a	4	4
PGSC0003DMT400042214	Ubiquitin-conjugating enzyme family protein [Source:PGSC_GENE;Acc:PGSC0003DMG400016382]	cytosol,extracellular	AT3G52560	ubiquitin E2 variant 1D-4;MMZ4/UEV1D encodes a protein that may play a role in DNA damage responses and error-free post-replicative DNA repair by participating in lysine-63-based polyubiquitination reactions. UEV1D can form diubiquitin and triubiquitin chains in combination with UBC13A/UBC35 in vitro. It can also functionally complement an mms2 mutation in budding yeast, both by increasing mms2 m…	cytosol	Q9SVD7	Ubiquitin-conjugating enzyme E2 variant 1D; Has no ubiquitin ligase activity on its own. The heterodimer with UBC catalyzes the synthesis of non-canonical poly-ubiquitin chains that are linked through 'Lys-63'. This type of poly-ubiquitination does not lead to protein degradation by the proteasome. Mediates transcriptional activation of target genes. May play a role in the control of progress thr…	154967±10021	53243±6794	11862±10600	-1.5413	0.00770641	-3.70753	0.00139836	125.67	1.2673e-05	c	b	a	8	2
PGSC0003DMT400042417	Lactoylglutathione lyase [Source:PGSC_GENE;Acc:PGSC0003DMG400016448]	cytosol,extracellular	AT1G11840	glyoxalase I homolog;Encodes a glyoxalase I homolog ATGLX1.	endoplasmic reticulum	O65398	Lactoylglutathione lyase GLX1; Catalyzes the conversion of hemimercaptal, formed from methylglyoxal and glutathione, to S-lactoylglutathione.	34536272±3290276	24645356±2204078	11894418±2741794	-0.486797	0.0325641	-1.53783	0.0046617	33.32	0.00056354	c	b	a	22	19
PGSC0003DMT400042499	ATP synthase gamma chain, chloroplastic [Source:PGSC_GENE;Acc:PGSC0003DMG400016482]	extracellular,plastid	AT4G04640	ATPase, F1 complex, gamma subunit protein;One of two genes (with ATPC2) encoding the gamma subunit of Arabidopsis chloroplast ATP synthase.	plastid	Q01908	ATP synthase gamma chain 1, chloroplastic; Produces ATP from ADP in the presence of a proton gradient across the membrane. The gamma chain is believed to be important in regulating ATPase activity and the flow of protons through the CF(0) complex.	287247±35002	329494±55041	300950±60357	0.197957	NS	0.0672306	NS	NS	NS	a	a	a	5	5
PGSC0003DMT400043112	Light-induced protein, chloroplastic [Source:PGSC_GENE;Acc:PGSC0003DMG400016727]	extracellular	AT4G04020	fibrillin;Fibrillin precursor protein. The fibrillin preprotein, but not the mature protein interacts with ABI2. Regulated by abscisic acid response regulators. Involved in abscisic acid-mediated photoprotection.	plastid	O81439	Probable plastid-lipid-associated protein 1, chloroplastic; Probably involved in light/cold stress-related jasmonate (JA) biosynthesis. Contributes to the protection of photosystem II (PSII) against light stress; Belongs to the PAP/fibrillin family.	249989±302212	22966±11831	37396±37470	-3.44429	NS	-2.74092	NS	NS	NS	a	a	a	1	1
PGSC0003DMT400043166	TMV-induced protein I [Source:PGSC_GENE;Acc:PGSC0003DMG400016749]	vacuole,extracellular	AT5G65158	Lipase/lipooxygenase, PLAT/LH2 family protein;	cytosol	Q9SIE7	PLAT domain-containing protein 2; Involved in response to abiotic stress.	11261±9359	1897±2682	540036±745908	-2.56988	NS	5.5836	NS	NS	NS	a	a	a	4	3
PGSC0003DMT400043286	PHB1 [Source:PGSC_GENE;Acc:PGSC0003DMG400016803]	extracellular,plasma membrane	AT5G40770	prohibitin 3;prohibitin 3	mitochondrion	O04331	Prohibitin-3, mitochondrial; Prohibitin probably acts as a holdase/unfoldase for the stabilization of newly synthesized mitochondrial proteins (By similarity). Necessary for mitochondrial and cell metabolism and biogenesis. Required to regulate the ethylene-mediated signaling; involved in growth maintenance in the presence of ethylene. Functions in nitric oxide (NO)-mediated responses and in hydr…	22373±6525	20138±4268	2554±3611	-0.151855	NS	-3.13123	0.0244986	9.5768	0.013572	b	b	a	2	1
PGSC0003DMT400043474	Gene of unknown function [Source:PGSC_GENE;Acc:PGSC0003DMG400016880]	golgi,extracellular	AT1G19300	Nucleotide-diphospho-sugar transferases superfamily protein;The PARVUS/GLZ1 gene encodes a putative family 8 glycosyl transferase that contributes to xylan biosynthesis. Its gene expression shows good co-variance with the IRX3 gene involved in secondary cell wall synthesis. PARVUS/GLZ1 is predicted to have galacturonosyltransferase activity and may be involved in the formation of the complex olig…	endoplasmic reticulum	Q9LN68	Probable galacturonosyltransferase-like 1; Required for the biosynthesis of the tetrasaccharide primer sequence, beta-D-Xyl-(1,3)-alpha-l-Rha-(1,2)-alpha-D-GalA-(1,4)-D-Xyl, located at the reducing end of glucuronoxylan. Might catalyze the transfer of the reducing Xyl residue onto a protein acceptor in the endoplasmic reticulum, which is then transported to the Golgi where the subsequent addition…	315350±69889	277595±23348	586559±485694	-0.183975	NS	0.895322	NS	NS	NS	a	a	a	1	1
PGSC0003DMT400043680	Oxidoreductase [Source:PGSC_GENE;Acc:PGSC0003DMG400016961]	cytosol,extracellular	AT4G09670	Oxidoreductase family protein;	cytosol	Q9SZ83	Uncharacterized oxidoreductase At4g09670.	2657336±89401	1760500±399209	1507516±478912	-0.593996	0.041277	-0.817807	0.0328923	NS	NS	a	a	a	14	11
PGSC0003DMT400044185	Acid phosphatase 1 [Source:PGSC_GENE;Acc:PGSC0003DMG400017152]	extracellular	AT1G04040	HAD superfamily, subfamily IIIB acid phosphatase ;	vacuole	Q9ZWC4	HAD superfamily, subfamily IIIB acid phosphatase.	122608±40151	48783±20082	289862±393397	-1.32961	NS	1.24131	NS	NS	NS	a	a	a	4	4
PGSC0003DMT400044769	Fasciclin-like arabinogalactan protein 19 [Source:PGSC_GENE;Acc:PGSC0003DMG400017376]	extracellular,endoplasmic reticulum	AT4G12730	FASCICLIN-like arabinogalactan 2;AF333971 Arabidopsis thaliana fasciclin-like arabinogalactan-protein 2 (Fla2) mRNA, complete cds	plasma membrane	Q9SU13	Fasciclin-like arabinogalactan protein 2; May be a cell surface adhesion protein; Belongs to the fasciclin-like AGP family.	27440513±1285782	38223658±8690457	25507018±4803482	0.478158	NS	-0.105413	NS	NS	NS	a	a	a	20	20
PGSC0003DMT400044888	Conserved gene of unknown function [Source:PGSC_GENE;Acc:PGSC0003DMG402017414]	cytosol,extracellular,plastid	AT3G07640	;	cytosol	Q8L8V4	Period circadian protein.	155007±13640	125907±3616	60891±4352	-0.29998	0.0464285	-1.34804	0.00287739	63.885	9.0236e-05	c	b	a	3	3
PGSC0003DMT400044944	Glyceraldehyde 3-phosphate dehydrogenase [Source:PGSC_GENE;Acc:PGSC0003DMG400017433]	extracellular	AT1G13440	glyceraldehyde-3-phosphate dehydrogenase C2;	cytosol,nucleus	Q9FX54	Glyceraldehyde-3-phosphate dehydrogenase GAPC2, cytosolic; Key enzyme in glycolysis that catalyzes the first step of the pathway by converting D-glyceraldehyde 3-phosphate (G3P) into 3- phospho-D-glyceroyl phosphate. Essential for the maintenance of cellular ATP levels and carbohydrate metabolism (By similarity). Binds DNA in vitro.	287510651±15078773	181881363±44664605	69648904±12731019	-0.660618	0.0395392	-2.04544	0.00118796	29.868	0.00076038	c	b	a	36	20
PGSC0003DMT400045665	Annexin p34 [Source:PGSC_GENE;Acc:PGSC0003DMG400017714]	cytosol,extracellular	AT1G35720	annexin 1;Encodes a member of the annexin gene family, a diverse, multigene family of calcium-dependent, membrane-binding proteins. The protein was determined to have peroxidase activity. This activity is thought to be dependent on the presence of post-translational modifications (most likely phosphorylation). The protein was shown to be present as a mixture of monomer and homodimer. The homodime…	cytosol	Q9SYT0	Annexin D1; Has a peroxidase activity. May act in counteracting oxidative stress. May also mediate regulated, targeted secretion of Golgi-derived vesicles during seedling development.	30991435±1673472	32688489±4928773	17387263±867375	0.0769131	NS	-0.833839	0.00243595	15.158	0.0045099	b	b	a	35	35
PGSC0003DMT400045783	Cytochrome C oxidase polypeptide vib [Source:PGSC_GENE;Acc:PGSC0003DMG401017754]	extracellular,mitochondrion	AT1G22450	cytochrome C oxidase 6B;subunit 6b of cytochrome c oxidase	mitochondrion	Q9S7L9	Cytochrome c oxidase subunit 6b-1; This protein is one of the nuclear-coded polypeptide chains of cytochrome c oxidase, the terminal oxidase in mitochondrial electron transport. This protein may be one of the heme-binding subunits of the oxidase.	125391±8057	86292±48613	13503±1675	-0.539133	NS	-3.21511	0.000889421	7.9583	0.020518	b	b	a	5	2
PGSC0003DMT400046837	Elongation factor TuA, chloroplastic [Source:PGSC_GENE;Acc:PGSC0003DMG400018190]	cytosol,extracellular,plastid	AT4G20360	RAB GTPase homolog E1B;	plastid	P17745	Elongation factor Tu, chloroplastic; This protein promotes the GTP-dependent binding of aminoacyl- tRNA to the A-site of ribosomes during protein biosynthesis.	4656194±509841	2416878±355198	1578791±154592	-0.946007	0.0182015	-1.56033	0.00384284	37.042	0.00042055	b	a	a	16	7
PGSC0003DMT400047088	Aspartic protease [Source:PGSC_GENE;Acc:PGSC0003DMG400018283]	extracellular	AT1G11910	aspartic proteinase A1;Encodes an aspartic proteinase that forms a heterodimer and is stable over a broad pH range (ph 3-8).	vacuole	O65390	Aspartic proteinase A1; Involved in the breakdown of propeptides of storage proteins in protein-storage vacuoles (By similarity). Possesses aspartic protease activity in vitro.	3909059±941375	2632917±452238	1265160±265199	-0.57016	NS	-1.6275	0.0234986	9.0346	0.015491	b	b	a	16	16
PGSC0003DMT400047218	Protein THYLAKOID FORMATION1, chloroplastic [Source:PGSC_GENE;Acc:PGSC0003DMG400018330]	cytosol,extracellular,plastid	AT2G20890	photosystem II reaction center PSB29 protein;Chloroplast-localized Thylakoid formation1 gene product involved in vesicle-mediated formation of thylakoid membranes. Thf1 antisense lines contain abnormal chloroplasts early in leaf development (chloroplasts have loosely stacked thylakoid membranes). Expression was induced in the light and decreased under dark conditions. G-alpha interaction partner …	plastid	Q9SKT0	Protein THYLAKOID FORMATION 1, chloroplastic; Involved in a dynamic process of vesicle-mediated thylakoid membrane biogenesis. Required for the normal organization of vesicles into mature thylakoid stacks and ultimately for leaf development. Also involved in a sugar-signaling mechanism in roots by mediating signaling between the plasma membrane and the plastid. Probably acts downstream of the pla…	483537±88729	430445±97610	530686±275799	-0.167798	NS	0.134232	NS	NS	NS	a	a	a	4	4
PGSC0003DMT400047280	Photosystem II 11 kDa protein [Source:PGSC_GENE;Acc:PGSC0003DMG400018360]	extracellular,plastid	AT1G03600	photosystem II family protein;	plastid	Q9LR64	Photosystem II repair protein PSB27-H1, chloroplastic; Probably involved in repair of photodamaged photosystem II (PSII).	859110±87479	581526±97688	433350±95852	-0.562999	0.044074	-0.987311	0.0144445	10.623	0.010678	b	a	a	4	4
PGSC0003DMT400047659	Thylakoid lumenal 17.4 kDa protein, chloroplast [Source:PGSC_GENE;Acc:PGSC0003DMG400018522]	cytosol,extracellular	AT5G53490	Tetratricopeptide repeat (TPR)-like superfamily protein;thylakoid lumenal 17.4 kDa protein, chloroplast, identical to SP:P81760 Thylakoid lumenal 17.4 kDa protein, chloroplast precursor (P17.4) {Arabidopsis thaliana}. Putative pentapeptide protein.	plastid	P81760	Thylakoid lumenal 17.4 kDa protein, chloroplastic.	1223511±126156	1091865±286558	883067±315225	-0.164233	NS	-0.470433	NS	NS	NS	a	a	a	9	9
PGSC0003DMT400047957	Erwinia induced protein 1 [Source:PGSC_GENE;Acc:PGSC0003DMG400018637]	extracellular	AT2G17120	lysm domain GPI-anchored protein 2 precursor;	plasma membrane	O23006	LysM domain-containing GPI-anchored protein 2; Chitin elicitor-binding protein involved in the perception of chitin oligosaccharide elicitor.	4083612±3932500	4830059±3962080	2585161±1040502	0.242195	NS	-0.659592	NS	NS	NS	a	a	a	4	4
PGSC0003DMT400048093	Ubiquitin protein 2 [Source:PGSC_GENE;Acc:PGSC0003DMG400018686]	extracellular	AT2G17200	ubiquitin family protein;	nucleus	Q9SII8	Ubiquitin domain-containing protein DSK2b; Binds and presumably selects ubiquitin-conjugates for destruction. Prefers multiubiquitin chains rather than single ubiquitins, with a binding affinity for 'Lys-48'-linked ubiquitin chains. Acts as a ubiquitin receptor that associates with the 26S proteasomal docking subunit RPN10 for the indirect recognition of ubiquitinated substrates of ubiquitin/26S …	83207±14633	71660±11763	120937±26986	-0.215524	NS	0.539482	NS	NS	NS	a	a	a	1	1
PGSC0003DMT400048541	Elicitor-inducible protein EIG-J7 [Source:PGSC_GENE;Acc:PGSC0003DMG400018856]	extracellular	AT4G39730	Lipase/lipooxygenase, PLAT/LH2 family protein;	plastid	O65660	PLAT domain-containing protein 1; Positive regulator of abiotic stress tolerance involved in the regulation of plant growth. May be a downstream target of the abscisic acid (ABA) signaling pathway.	1355379±471034	1354490±289702	992307±228531	-0.000945817	NS	-0.449837	NS	NS	NS	a	a	a	5	5
PGSC0003DMT400048984	Cysteine proteinase 3 [Source:PGSC_GENE;Acc:PGSC0003DMG400019033]	extracellular	AT5G60360	aleurain-like protease;Encodes a senescence-associated thiol protease.	vacuole	Q8H166	Thiol protease aleurain; May play a role in proteolysis leading to mobilization of nitrogen during senescence and starvation.	5973964±345087	5272325±1172884	3007995±1120058	-0.180249	NS	-0.989887	0.0276548	NS	NS	a	a	a	6	6
PGSC0003DMT400049076	Primary amine oxidase [Source:PGSC_GENE;Acc:PGSC0003DMG400019077]	extracellular	AT4G12290	Copper amine oxidase family protein;	plasma membrane	Q8L742	Amine oxidase.	4735416±721851	2483054±761639	741649±224531	-0.931376	0.0430323	-2.67468	0.00466675	20.889	0.0019804	b	a	a	20	13
PGSC0003DMT400049210	Ataxin-3 [Source:PGSC_GENE;Acc:PGSC0003DMG400019130]	extracellular	AT3G54130	Josephin family protein;	nucleus	Q9M391	Ataxin-3 homolog; Interacts with key regulators of transcription and represses transcription. Acts as a histone-binding protein that regulates transcription. Acts as a deubiquitinating enzyme (By similarity).	57096±32141	7395±5497	0±0	-2.94886	NS	-22.445	NS	NS	NS	a	a	a	2	2
PGSC0003DMT400049678	NADH-ubiquinone oxidoreductase 24 kDa subunit, mitochondrial [Source:PGSC_GENE;Acc:PGSC0003DMG400019303]	extracellular	AT4G02580	NADH-ubiquinone oxidoreductase 24 kDa subunit, putative;	mitochondrion	O22769	NADH dehydrogenase [ubiquinone] flavoprotein 2, mitochondrial; Core subunit of the mitochondrial membrane respiratory chain NADH dehydrogenase (Complex I) that is believed to belong to the minimal assembly required for catalysis. Complex I functions in the transfer of electrons from NADH to the respiratory chain. The immediate electron acceptor for the enzyme is believed to be ubiquinone (By simi…	199381±64985	176613±39481	128570±59254	-0.174938	NS	-0.632971	NS	NS	NS	a	a	a	2	2
PGSC0003DMT400049841	Ribosome-recycling factor, chloroplastic [Source:PGSC_GENE;Acc:PGSC0003DMG400019363]	cytosol,extracellular	AT3G63190	ribosome recycling factor, chloroplast precursor;The gene encodes a chloroplast ribosome recycling factor homologue. Analysis of mutants revealed its role in the chloroplast development and eary stages of embryo development.	plastid	Q9M1X0	Ribosome-recycling factor, chloroplastic; Responsible for the release of ribosomes from messenger RNA at the termination of chloroplastic protein biosynthesis. Belongs to the RRF family.	238804±40357	128275±16373	64352±6310	-0.896589	0.0317939	-1.89177	0.00755035	24.134	0.0013515	b	a	a	4	4
PGSC0003DMT400050381	Ribulose bisphosphate carboxylase small chain 1, chloroplastic [Source:PGSC_GENE;Acc:PGSC0003DMG400019584]	cytosol,extracellular,plastid	AT5G38410	Ribulose bisphosphate carboxylase (small chain) family protein;	plastid	P10798	Ribulose bisphosphate carboxylase small chain 3B, chloroplastic; RuBisCO catalyzes two reactions: the carboxylation of D- ribulose 1,5-bisphosphate, the primary event in carbon dioxide fixation, as well as the oxidative fragmentation of the pentose substrate. Both reactions occur simultaneously and in competition at the same active site (By similarity).	18866867±2010822	15191801±1919905	8144948±2973379	-0.312562	NS	-1.21188	0.0182815	10.75	0.010387	b	b	a	16	5
PGSC0003DMT400051265	Histone H1 [Source:PGSC_GENE;Acc:PGSC0003DMG400019910]	extracellular,nucleus	AT2G30620	winged-helix DNA-binding transcription factor family protein;	nucleus	P26568	Histone H1.1; Histones H1 are necessary for the condensation of nucleosome chains into higher-order structures.	348005±121772	352196±55570	456273±369271	0.0172701	NS	0.390791	NS	NS	NS	a	a	a	5	4
PGSC0003DMT400051640	40S ribosomal protein S24 [Source:PGSC_GENE;Acc:PGSC0003DMG401020055]	extracellular	AT5G28060	Ribosomal protein S24e family protein;	cytosol	Q9SS17	40S ribosomal protein S24-1; Belongs to the eukaryotic ribosomal protein eS24 family.	2233159±72557	1255616±235563	554738±45192	-0.830691	0.0157422	-2.00921	0.000536522	67.9	7.5756e-05	c	b	a	8	8
PGSC0003DMT400051718	Glutaredoxin S12 [Source:PGSC_GENE;Acc:PGSC0003DMG400020080]	extracellular	AT4G28730	Glutaredoxin family protein;	plastid	Q8GWS0	Glutaredoxin-C5, chloroplastic; Has a glutathione-disulfide oxidoreductase activity in the presence of NADPH and glutathione reductase. Reduces low molecular weight disulfides and proteins. Can assemble a [2Fe-2S] cluster, but cannot transfer it to an apoferredoxin; Belongs to the glutaredoxin family. CPYC subfamily.	433954±27822	389178±38640	201487±56249	-0.15711	NS	-1.10686	0.0107058	16.806	0.0034752	b	b	a	3	3
PGSC0003DMT400051883	Small nuclear ribonucleoprotein sm d1 [Source:PGSC_GENE;Acc:PGSC0003DMG400020134]	extracellular	AT4G02840	Small nuclear ribonucleoprotein family protein;	nucleus	Q9SY09	Small nuclear ribonucleoprotein SmD1b; Involved in splicing regulation. Facilitates post- transcriptional gene silencing (PTGS) by limiting the degradation of transgene aberrant RNAs by the RNA quality control (RQC) machinery, thus favoring their entry into cytoplasmic siRNA bodies where they can trigger PTGS. Does not participate in the production of small RNAs.	453347±109927	286682±155011	143722±88102	-0.661166	NS	-1.65733	0.0389865	NS	NS	a	a	a	2	2
PGSC0003DMT400052309	Succinic semialdehyde reductase isofom1 [Source:PGSC_GENE;Acc:PGSC0003DMG400020299]	extracellular	AT3G25530	glyoxylate reductase 1;Encodes gamma-hydroxybutyrate dehydrogenase (AtGHBDH). Contains a NADP-binding domain. GHBDH is proposed to function in oxidative stress tolerance.	cytosol	Q9LSV0	Glyoxylate/succinic semialdehyde reductase 1; Catalyzes the NADPH-dependent reduction of glyoxylate to glycolate as well as succinic semialdehyde (SSA) to gamma- hydroxybutyrate in vitro. May function in redox homeostasis and play a role in oxidative stress tolerance by detoxifying glyoxylate and SSA generated in glycolate metabolism and GABA metabolism, respectively.	1069448±20809	378870±75232	177130±42064	-1.49709	0.00759505	-2.59399	0.000592897	167.1	5.4855e-06	c	b	a	8	8
PGSC0003DMT400052825	AP47/50p [Source:PGSC_GENE;Acc:PGSC0003DMG400020502]	cytosol,extracellular	AT5G46630	Clathrin adaptor complexes medium subunit family protein;clathrin adaptor complexes medium subunit family protein, contains Pfam profile: PF00928 adaptor complexes medium subunit family; similar to micro-adaptins of clathrin coated vesicle adaptor complexes	plasma membrane	O23140	AP-2 complex subunit mu; Subunit of the adaptor protein complex 2 (AP-2). Adaptor protein complexes function in protein transport via transport vesicles in different membrane traffic pathways. Adaptor protein complexes are vesicle coat components and appear to be involved in cargo selection and vesicle formation. AP-2 is involved in clathrin-dependent endocytosis in which cargo proteins are incor…	73357±12767	68289±52861	63349±37922	-0.103284	NS	-0.21161	NS	NS	NS	a	a	a	3	3
PGSC0003DMT400053149	Elicitor-inducible protein EIG-J7 [Source:PGSC_GENE;Acc:PGSC0003DMG400020623]	extracellular	AT4G39730	Lipase/lipooxygenase, PLAT/LH2 family protein;	plastid	O65660	PLAT domain-containing protein 1; Positive regulator of abiotic stress tolerance involved in the regulation of plant growth. May be a downstream target of the abscisic acid (ABA) signaling pathway.	6275992±368471	5934051±1027955	2967346±683077	-0.0808261	NS	-1.08067	0.00758518	11.974	0.0080419	b	b	a	8	5
PGSC0003DMT400054286	Calcium lipid binding protein [Source:PGSC_GENE;Acc:PGSC0003DMG400021059]	extracellular	AT1G05500	Calcium-dependent lipid-binding (CaLB domain) family protein;Encodes a endomembrane-localized synaptotagmin. Synaptotagmin family proteins are calcium sensors that regulate exocytosis in mammalian cells.	plasma membrane	A0JJX5	Synaptotagmin-4; May be involved in membrane trafficking.	206146±53750	174996±56125	73940±104567	-0.236344	NS	-1.47924	NS	NS	NS	a	a	a	1	1
PGSC0003DMT400054817	Conserved gene of unknown function [Source:PGSC_GENE;Acc:PGSC0003DMG400021277]	cytosol,extracellular	AT1G23750	Nucleic acid-binding, OB-fold-like protein;	cytosol	Q9ZUC0	Nucleic acid-binding, OB-fold-like protein.	45903±35111	8919±7303	0±0	-2.36371	NS	-22.1302	NS	NS	NS	a	a	a	2	1
PGSC0003DMT400055078	Fasciclin-like arabinogalactan protein 14 [Source:PGSC_GENE;Acc:PGSC0003DMG400021372]	golgi,extracellular	AT5G06390	FASCICLIN-like arabinogalactan protein 17 precursor;	plasma membrane	Q66GR0	Fasciclin-like arabinogalactan protein 17; May be a cell surface adhesion protein; Belongs to the fasciclin-like AGP family.	318299±35950	187494±14560	119027±14979	-0.76354	0.0195616	-1.4191	0.00506678	35.578	0.00047026	b	a	a	4	1
PGSC0003DMT400055527	Single-stranded DNA binding protein [Source:PGSC_GENE;Acc:PGSC0003DMG400021562]	cytosol,extracellular	AT2G37220	RNA-binding (RRM/RBD/RNP motifs) family protein;Encodes a chloroplast RNA binding protein. A substrate of the type III effector HopU1 (mono-ADP-ribosyltransferase). Protein is tyrosine-phosphorylated and its phosphorylation state is modulated in response to ABA in Arabidopsis thaliana seeds.	plastid	Q9ZUU4	RNA-binding protein CP29B, chloroplastic; Could be involved in splicing and/or processing of chloroplast RNA's.	925766±223990	417583±64760	119387±79529	-1.14859	0.0416742	-2.955	0.0132613	16.435	0.0036782	b	a	a	6	5
PGSC0003DMT400055549	Conserved gene of unknown function [Source:PGSC_GENE;Acc:PGSC0003DMG400021573]	extracellular	AT3G53235	;	nucleus			1084201±428978	4350397±414823	8252916±509330	2.00452	0.0113828	2.92827	0.00122435	125.57	1.2705e-05	a	b	c	7	7
PGSC0003DMT400055931	Photosystem II oxygen-evolving complex protein 3 [Source:PGSC_GENE;Acc:PGSC0003DMG400021727]	cytosol,extracellular,plastid	AT4G05180	photosystem II subunit Q-2;Encodes the PsbQ subunit of the oxygen evolving complex of photosystem II.	plastid	Q41932	Oxygen-evolving enhancer protein 3-2, chloroplastic; Required for photosystem II assembly/stability and photoautotrophic growth under low light conditions. Belongs to the psbQ family.	8350783±30401	5025910±810690	3642491±444141	-0.732527	0.0153023	-1.19699	0.0012306	41.076	0.00031532	b	a	a	10	10
PGSC0003DMT400056226	Universal stress protein [Source:PGSC_GENE;Acc:PGSC0003DMG400021844]	cytosol,extracellular	AT3G17020	Adenine nucleotide alpha hydrolases-like superfamily protein;	cytosol,plasma membrane	Q9LSP5	Adenine nucleotide alpha hydrolases-like superfamily protein.	7045353±739841	5416525±1267788	3174925±1304722	-0.379304	NS	-1.14995	0.0264823	NS	NS	a	a	a	9	9
PGSC0003DMT400056635	Photosystem I reaction center subunit IV B isoform 2 [Source:PGSC_GENE;Acc:PGSC0003DMG400022022]	extracellular,plastid	AT2G20260	photosystem I subunit E-2;Encodes subunit E of photosystem I.	plastid	Q9S714	Photosystem I reaction center subunit IV B, chloroplastic; Stabilizes the interaction between PsaC and the PSI core, assists the docking of the ferredoxin to PSI and interacts with ferredoxin-NADP oxidoreductase.	2734169±305914	3176350±668034	1863067±203049	0.216267	NS	-0.553423	0.0324803	NS	NS	a	a	a	5	2
PGSC0003DMT400056723	Aspartic proteinase [Source:PGSC_GENE;Acc:PGSC0003DMG400022062]	vacuole,extracellular	AT1G11910	aspartic proteinase A1;Encodes an aspartic proteinase that forms a heterodimer and is stable over a broad pH range (ph 3-8).	vacuole	O65390	Aspartic proteinase A1; Involved in the breakdown of propeptides of storage proteins in protein-storage vacuoles (By similarity). Possesses aspartic protease activity in vitro.	43860±19393	73794±6933	32347±12133	0.750618	NS	-0.439268	NS	NS	NS	a	a	a	1	1
PGSC0003DMT400056870	Phosphoglycerate kinase [Source:PGSC_GENE;Acc:PGSC0003DMG400022118]	cytosol,extracellular,plastid	AT1G56190	Phosphoglycerate kinase family protein;	plastid	P50318	Phosphoglycerate kinase 2, chloroplastic.	8436960±234293	4422700±717821	2454495±411815	-0.931796	0.0116637	-1.7813	0.000975944	75.401	5.6027e-05	c	b	a	24	19
PGSC0003DMT400057249	GTP-binding protein [Source:PGSC_GENE;Acc:PGSC0003DMG402022236]	extracellular	AT1G56050	GTP-binding protein-related;	plastid	F4I3J0	Obg-like ATPase 1; Hydrolyzes ATP, and can also hydrolyze GTP with lower efficiency. Has lower affinity for GTP.	794676±115031	365526±55575	87233±7557	-1.12039	0.0195912	-3.18742	0.00337206	46.532	0.00022218	c	b	a	2	2
PGSC0003DMT400057252	ATP synthase subunit alpha, mitochondrial [Source:PGSC_GENE;Acc:PGSC0003DMG401022238]	extracellular	ATMG01190	ATP synthase subunit 1;ATPase subunit 1	mitochondrion	F4IMB5	ATPase, F1 complex, alpha subunit protein; Belongs to the ATPase alpha/beta chains family.	2772778±181642	2541866±426245	1996335±582639	-0.125444	NS	-0.473978	NS	NS	NS	a	a	a	9	8
PGSC0003DMT400057281	Chloroplast photosystem I reaction center V [Source:PGSC_GENE;Acc:PGSC0003DMG400022249]	extracellular,plastid	AT1G55670	photosystem I subunit G;Encodes subunit G of photosystem I, an 11-kDa membrane protein that plays an important role in electron transport between plastocyanin and PSI and is involved in the stability of the PSI complex. PSI-G subunit is bound to PSI-B and is in contact with Lhca1. The protein inserts into thylakoids by a direct or "spontaneous" pathway that does not involve the activities of any …	plastid	Q9S7N7	Photosystem I reaction center subunit V, chloroplastic; Not yet known; Belongs to the PsaG/PsaK family.	1022392±118049	1139314±91127	760474±215679	0.156217	NS	-0.426978	NS	NS	NS	a	a	a	4	4
PGSC0003DMT400057390	Transporter [Source:PGSC_GENE;Acc:PGSC0003DMG400022282]	extracellular,nucleus	AT5G55660	DEK domain-containing chromatin associated protein;	nucleus	Q9SUA1	DEK domain-containing chromatin associated protein.	114888±28484	46665±27478	26328±19192	-1.2998	NS	-2.12555	0.0265149	NS	NS	a	a	a	2	2
PGSC0003DMT400057410	C2 domain-containing protein [Source:PGSC_GENE;Acc:PGSC0003DMG400022291]	extracellular,endoplasmic reticulum	AT5G55530	Calcium-dependent lipid-binding (CaLB domain) family protein;	nucleus	Q9LPS7	Calcium-dependent lipid-binding (CaLB domain) family protein.	219294±59242	94635±19799	90238±22887	-1.21242	0.0488678	-1.28105	0.046663	NS	NS	a	a	a	2	2
PGSC0003DMT400057418	Glycerophosphodiesterase [Source:PGSC_GENE;Acc:PGSC0003DMG400022294]	extracellular	AT5G55480	SHV3-like 1;Glycerophosphoryl diester phosphodiesterase-like protein involved in cell wall cellulose accumulation and pectin linking. Impacts root hair, trichome and epidermal cell development.	plasma membrane	Q9FJ62	Glycerophosphodiester phosphodiesterase GDPDL4; Involved in primary cell wall organization. Required for the accumulation of crystalline cellulose; Belongs to the glycerophosphoryl diester phosphodiesterase family.	5632919±621217	9134253±591594	6700876±1282710	0.697404	0.0153734	0.250467	NS	8.1139	0.019668	a	b	a	13	13
PGSC0003DMT400057468	Conserved gene of unknown function [Source:PGSC_GENE;Acc:PGSC0003DMG401022314]	extracellular	AT1G29040	;	plastid	Q8LDL9	50S ribosomal protein L34.	34928±3663	31913±5260	4068±5753	-0.130234	NS	-3.1019	0.00660972	23.41	0.0014658	b	b	a	1	1
PGSC0003DMT400057781	Polyphenoloxidase [Source:PGSC_GENE;Acc:PGSC0003DMG400022430]	vacuole,extracellular,plasma membrane,endoplasmic reticulum,golgi	AT1G18130	Class II aaRS and biotin synthetases superfamily protein;	cytosol			807007±246541	711937±201696	754831±561681	-0.180832	NS	-0.0964283	NS	NS	NS	a	a	a	9	9
PGSC0003DMT400057987	DNA-damage-repair/toleration protein DRT102 [Source:PGSC_GENE;Acc:PGSC0003DMG400022509]	cytosol,extracellular	AT3G04880	DNA-damage-repair/toleration protein (DRT102);encodes a novel protein involved in DNA repair from UV damage. Isolated by functional complementation of E. coli UV-sensitive mutants (UVR genes).	cytosol	Q05212	DNA damage-repair/toleration protein DRT102.	2454617±831253	1687279±522287	813520±287258	-0.540799	NS	-1.59325	NS	NS	NS	a	a	a	5	5
PGSC0003DMT400058429	Gene of unknown function [Source:PGSC_GENE;Acc:PGSC0003DMG400022691]	extracellular	AT3G12490	cystatin B;Encodes a protein with cysteine proteinase inhibitor activity. Overexpression increases tolerance to abiotic stressors (i.e.salt,osmitic, cold stress).	cytosol	Q8H0X6	Cysteine proteinase inhibitor 6; Specific inhibitor of cysteine proteinases. Probably involved in the regulation of endogenous processes and in defense against pests and pathogens (By similarity); Belongs to the cystatin family. Phytocystatin subfamily.	62526914±14377802	83570885±20257047	73098543±53842050	0.418523	NS	0.225365	NS	NS	NS	a	a	a	10	8
PGSC0003DMT400058564	HMG-CoA synthase [Source:PGSC_GENE;Acc:PGSC0003DMG400022750]	vacuole,extracellular,plasma membrane,endoplasmic reticulum,cytosol,golgi	AT4G11820	hydroxymethylglutaryl-CoA synthase / HMG-CoA synthase / 3-hydroxy-3-methylglutaryl coenzyme A synthase;Encodes a protein with hydroxymethylglutaryl-CoA synthase activity which was characterized by phenotypical complementation of the S. cerevisiae mutant.	cytosol	P54873	Hydroxymethylglutaryl-CoA synthase; This enzyme condenses acetyl-CoA with acetoacetyl-CoA to form HMG-CoA, which is the substrate for HMG-CoA reductase. Devoided of acetoacetyl-CoA thiolase (AACT) activity. Required for the development of both tapetosomes and elaioplasts in tapetal cells and for pollen viability during pollen tube elongation; Belongs to the thiolase-like superfamily. HMG-CoA synt…	1150899±141162	339632±106688	122887±28442	-1.76072	0.0131466	-3.22735	0.00249517	54.859	0.0001394	b	a	a	8	5
PGSC0003DMT400059463	SUMO protein [Source:PGSC_GENE;Acc:PGSC0003DMG400023103]	extracellular	AT4G26840	small ubiquitin-like modifier 1;Encodes a small ubiquitin-like modifier (SUMO) polypeptide that becomes covalently attached to various intracellular protein targets, much like ubiquitination, leading to post-translational modification of those targets.	nucleus	P55852	Small ubiquitin-related modifier 1; Ubiquitin-like protein which can be covalently attached to target lysines as a monomer. Does not seem to be involved in protein degradation and may function as an antagonist of ubiquitin in the degradation process. Required for the massive protein sumoylation in the nucleus induced by heat shock and controlled by SIZ1. Involved in the regulation of the heat str…	126619±34831	14529±20548	0±0	-3.12346	0.0277663	-23.594	0.0111541	17.615	0.0030818	b	a	a	3	1
PGSC0003DMT400059966	Thioredoxin F1, chloroplastic [Source:PGSC_GENE;Acc:PGSC0003DMG400023333]	cytosol,extracellular,plastid	AT3G02730	thioredoxin F-type 1;	plastid	Q9XFH8	Thioredoxin F1, chloroplastic; Thiol-disulfide oxidoreductase involved in the redox regulation of enzymes of both reductive pentose phosphate pathway (Calvin-Benson cycle) and oxidative pentose phosphate pathway. Under light or reducing conditions, activates in chloroplast the glyceraldehyde-3-phosphate dehydrogenase, the phosphoribulokinase and the fructose-1,6-bisphosphate phosphatase, and inhi…	407753±63862	214929±7175	103224±19045	-0.923834	0.0243329	-1.98192	0.00643707	31.696	0.00064643	b	a	a	3	3
PGSC0003DMT400059972	Calreticulin [Source:PGSC_GENE;Acc:PGSC0003DMG400023335]	extracellular	AT1G08450	calreticulin 3;Encodes one of three Arabidopsis calreticulins. In CRT-deficient mouse fibroblasts, this protein restores ER Ca2+ levels. Non-receptor component required for EFR-mediated immunity. Mutants show de-repressed anthocyanin accumulation in the presence of elf18, and EFR accumulation and signalling.	endoplasmic reticulum	O04153	Calreticulin-3; Molecular calcium-binding chaperone promoting folding, oligomeric assembly and quality control in the ER via the calreticulin/calnexin cycle. This lectin may interact transiently with almost all of the monoglucosylated glycoproteins that are synthesized in the ER. Required for elongation factor Tu receptor (EFR) accumulation and for EFR, but not flagellin-sensing 2 (FLS2) signalin…	103207±42361	190919±72679	66240±23431	0.887419	NS	-0.639773	NS	NS	NS	a	a	a	8	5
PGSC0003DMT400060831	EMB2755 [Source:PGSC_GENE;Acc:PGSC0003DMG400023661]	cytosol,extracellular	AT5G56680	Class II aminoacyl-tRNA and biotin synthetases superfamily protein;Encodes a putative cytosolic asparaginyl-tRNA synthetase.	cytosol	Q9SW96	Asparagine--tRNA ligase, cytoplasmic 1.	5890754±196594	3082276±517707	1366599±163301	-0.934457	0.0117104	-2.10786	0.000650419	93.896	2.9679e-05	c	b	a	23	22
PGSC0003DMT400060891	ATOZI1 [Source:PGSC_GENE;Acc:PGSC0003DMG400023685]	extracellular	AT1G01170	Protein of unknown function (DUF1138);	mitochondrion	Q2HIQ2	Ozone-responsive stress-like protein (DUF1138).	395184±29475	434757±73451	274214±69994	0.137686	NS	-0.527221	NS	NS	NS	a	a	a	2	1
PGSC0003DMT400061700	Chaperonin-60 beta subunit [Source:PGSC_GENE;Acc:PGSC0003DMG400024011]	extracellular	AT3G13470	TCP-1/cpn60 chaperonin family protein;	plastid	Q9LJE4	Chaperonin 60 subunit beta 2, chloroplastic; Involved in protein assisted folding. Belongs to the chaperonin (HSP60) family.	16538292±1256076	10377181±1238883	5301892±567577	-0.672396	0.018778	-1.64123	0.00198939	55.31	0.00013618	c	b	a	32	24
PGSC0003DMT400062832	HIPL1 protein [Source:PGSC_GENE;Acc:PGSC0003DMG400024459]	extracellular,endoplasmic reticulum,plasma membrane	AT1G74790	catalytics;	plasma membrane	Q9SSG3	HIPL1 protein; Belongs to the PQQ oxidoreductase GdhB family.	37881±27357	136677±65854	169465±118797	1.85121	NS	2.16143	NS	NS	NS	a	a	a	3	3
PGSC0003DMT400062855	B12D protein [Source:PGSC_GENE;Acc:PGSC0003DMG400024468]	extracellular	AT3G48140	B12D protein;	peroxisome	Q42338	AT3G48140 protein.	205035±44513	188058±45075	156534±71459	-0.124691	NS	-0.3894	NS	NS	NS	a	a	a	3	3
PGSC0003DMT400064019	Small GTP-binding protein [Source:PGSC_GENE;Acc:PGSC0003DMG403024882]	cytosol,extracellular	AT3G11730	Ras-related small GTP-binding family protein;Encodes a member of the Rab GTPase family of proteins. This protein interacts with the tail region of a myosin XI protein (AT5G43900) in a GTP-dependent manner. It has also been identified as an isoprenylated protein.	golgi	Q9ZRE2	Ras-related protein RABD1; Protein transport. Regulator of membrane traffic from the Golgi apparatus towards the endoplasmic reticulum (ER); Belongs to the small GTPase superfamily. Rab family.	62853±22664	46744±10887	13317±9543	-0.427202	NS	-2.23872	0.0475962	NS	NS	a	a	a	5	2
PGSC0003DMT400064370	Conserved gene of unknown function [Source:PGSC_GENE;Acc:PGSC0003DMG400025008]	cytosol,extracellular,plastid	AT5G53750	CBS domain-containing protein;	plasma membrane	F4JXB6	CBS domain-containing protein.	8216±11619	80647±27273	136695±59739	3.29516	0.0335513	4.05643	0.0429072	NS	NS	a	a	a	1	1
PGSC0003DMT400064476	ATP synthase 24 kDa subunit, mitochondrial [Source:PGSC_GENE;Acc:PGSC0003DMG400025052]	extracellular,mitochondrion	AT2G21870	copper ion binding;cobalt ion binding;zinc ion binding;	mitochondrion	Q9SJ12	Probable ATP synthase 24 kDa subunit, mitochondrial; Mitochondrial membrane ATP synthase (F(1)F(0) ATP synthase or Complex V) produces ATP from ADP in the presence of a proton gradient across the membrane which is generated by electron transport complexes of the respiratory chain. F-type ATPases consist of two structural domains, F(1) - containing the extramembraneous catalytic core and F(0) - co…	2185021±194578	2072853±345290	1417529±415206	-0.0760298	NS	-0.624269	NS	NS	NS	a	a	a	12	12
PGSC0003DMT400064669	6-phosphogluconate dehydrogenase, decarboxylating [Source:PGSC_GENE;Acc:PGSC0003DMG400025121]	vacuole,extracellular,plasma membrane,peroxisome,plastid,endoplasmic reticulum,golgi,mitochondrion	AT3G02360	6-phosphogluconate dehydrogenase family protein;	peroxisome	Q9FWA3	6-phosphogluconate dehydrogenase, decarboxylating 2; Catalyzes the oxidative decarboxylation of 6-phosphogluconate to ribulose 5-phosphate and CO(2), with concomitant reduction of NADP to NADPH. Required for guided growth of the male gametophytes and interaction between the pollen tube and the ovule.	14577355±1060619	72192263±70471224	55827203±35029326	2.30812	NS	1.93724	NS	NS	NS	a	a	a	33	17
PGSC0003DMT400066160	Mitotic checkpoint protein bub3 [Source:PGSC_GENE;Acc:PGSC0003DMG400025750]	extracellular	AT3G19590	Transducin/WD40 repeat-like superfamily protein;Encodes a protein that may have a role in the spindle assembly checkpoint.	nucleus	Q9LJN8	Mitotic checkpoint protein BUB3.1; Has a dual function in spindle-assembly checkpoint signaling and in promoting the establishment of correct kinetochore-microtubule (K-MT) attachments. Promotes the formation of stable end-on bipolar attachments. Necessary for kinetochore localization of BUB1. The BUB1/BUB3 complex plays a role in the inhibition of anaphase-promoting complex or cyclosome (APC/C) …	24495±1993	19223±2435	16338±6309	-0.349619	NS	-0.584211	NS	NS	NS	a	a	a	1	1
PGSC0003DMT400066245	Poly(A)-binding protein [Source:PGSC_GENE;Acc:PGSC0003DMG400025777]	extracellular	AT1G49760	poly(A) binding protein 8;polyadenylate-binding protein, putative / PABP, putative, similar to poly(A)-binding protein GB:AAF66825 GI:7673359 from (Nicotiana tabacum). Highly and ubiquitously expressed. Member of the class II PABP family.	cytosol	Q9FXA2	Polyadenylate-binding protein 8; Binds the poly(A) tail of mRNA. Appears to be an important mediator of the multiple roles of the poly(A) tail in mRNA biogenesis, stability and translation (By similarity). During infection with potyvirus TuMV, acts as a potential integral component of the viral replicase complex that could play an important role in the regulation of potyviral RNA-dependent RNA po…	3686356±243117	3536432±617755	2669761±572638	-0.0599006	NS	-0.465485	NS	NS	NS	a	a	a	14	12
PGSC0003DMT400066643	Serine carboxypeptidase [Source:PGSC_GENE;Acc:PGSC0003DMG402025899]	vacuole,extracellular,plasma membrane	AT2G24010	serine carboxypeptidase-like 23;	vacuole	Q9ZQQ0	Serine carboxypeptidase-like 26; Probable carboxypeptidase.	449886±77966	286395±101132	282108±36678	-0.65155	NS	-0.673309	0.0514219	NS	NS	a	a	a	3	3
PGSC0003DMT400066685	Methylketone synthase Ib [Source:PGSC_GENE;Acc:PGSC0003DMG400025911]	extracellular,endoplasmic reticulum	AT2G23600	acetone-cyanohydrin lyase;Encodes a protein shown to have carboxylesterase activity, methyl salicylate esterase activity, methyl jasmonate esterase activity, and methyl IAA esterase activity in vitro. MES2 appears to be involved in MeSA hydrolysis in planta. This protein does not act on MeGA4, or MEGA9 in vitro.	cytosol	O80477	Methylesterase 3; Methylesterase shown to have carboxylesterase activity, methyl indole-3-acetic acid (MeIAA) esterase activity and methyl jasmonate (MeJA) esterase activity in vitro.	66974±63482	48820±39299	27932±24878	-0.456117	NS	-1.26166	NS	NS	NS	a	a	a	1	1
PGSC0003DMT400067956	Beta-galactosidase [Source:PGSC_GENE;Acc:PGSC0003DMG400026430]	extracellular	AT2G32810	beta galactosidase 9;putative beta-galactosidase	vacuole	Q9SCV3	Beta-galactosidase 9; Belongs to the glycosyl hydrolase 35 family.	9345825±975324	8243233±1747114	7128525±2866932	-0.181112	NS	-0.390718	NS	NS	NS	a	a	a	28	28
PGSC0003DMT400068047	Aquaporin TIP2;3 [Source:PGSC_GENE;Acc:PGSC0003DMG400026463]	cytosol,extracellular,plastid,vacuole	AT3G16240	delta tonoplast integral protein;Delta tonoplast intrinsic protein, functions as a water channel and ammonium (NH3) transporter. Highly expressed in flower, shoot, and stem. Expression shows diurnal regulation and is induced by ammonium (NH3). Protein localized to vacuolar membrane.	vacuole	Q41951	Aquaporin TIP2-1, N-terminally processed; Aquaporin required to facilitate the transport of water from the vacuolar compartment to the cytoplasm. Does not promote glycerol permability. Its function is impaired by Hg(2+). Transports urea in yeast cells and Xenopus laevis oocytes in a pH-independent manner. Transports methylammonium or ammonium in yeast cells and Xenopus laevis oocytes, preferentia…	212768±75842	130914±36618	99455±24323	-0.700663	NS	-1.09716	NS	NS	NS	a	a	a	2	2
PGSC0003DMT400068336	Conserved gene of unknown function [Source:PGSC_GENE;Acc:PGSC0003DMG400026572]	extracellular	AT3G51730	saposin B domain-containing protein;	vacuole	Q9SCT5	Saposin B domain-containing protein.	221987±27233	121108±52022	53237±24026	-0.874184	NS	-2.05997	0.00622957	10.747	0.010393	b	b	a	4	4
PGSC0003DMT400068658	GTPase [Source:PGSC_GENE;Acc:PGSC0003DMG400026695]	extracellular,endoplasmic reticulum	AT3G62560	Ras-related small GTP-binding family protein;	endoplasmic reticulum	Q8VYP7	Ras-related small GTP-binding family protein; Belongs to the small GTPase superfamily. SAR1 family.	18667±4623	5900±5098	3777±2714	-1.66163	NS	-2.30528	0.021849	NS	NS	a	a	a	5	2
PGSC0003DMT400069198	Fructokinase [Source:PGSC_GENE;Acc:PGSC0003DMG400026916]	extracellular	AT3G59480	pfkB-like carbohydrate kinase family protein;	cytosol	Q9M1B9	Probable fructokinase-4; May play an important role in maintaining the flux of carbon towards starch formation.	90563382±31483902	83329926±40496775	39481469±17374316	-0.120093	NS	-1.19775	NS	NS	NS	a	a	a	30	28
PGSC0003DMT400069477	Ribosomal protein [Source:PGSC_GENE;Acc:PGSC0003DMG400027010]	extracellular	AT1G22780	Ribosomal protein S13/S18 family;S18 ribosomal protein involved in the binding of f-Met tRNA during initiation of mRNA translation. Expression restricted to meristems. Mutant phenotype-pointed first leaves,reduced fresh weight, growth retardation.	cytosol	P34788	40S ribosomal protein S18; Located at the top of the head of the 40S subunit, it contacts several helices of the 18S rRNA; Belongs to the universal ribosomal protein uS13 family.	4645549±220100	2319910±461280	1026518±246563	-1.00178	0.0131466	-2.17809	0.00120623	62.664	9.5364e-05	c	b	a	10	4
PGSC0003DMT400069487	Transaminase mtnE [Source:PGSC_GENE;Acc:PGSC0003DMG400027014]	cytosol,extracellular,plastid	AT4G33680	Pyridoxal phosphate (PLP)-dependent transferases superfamily protein;Involved in disease resistance against Pseudomonas syringae. mutants have elevated SA levels, a low level of spontaneous cell death, callose deposition, and enlarged cells in leaves. genetically maps on chr 4 between L23H3 and nga1139.	plastid	Q93ZN9	LL-diaminopimelate aminotransferase, chloroplastic; Required for lysine biosynthesis. Catalyzes the direct conversion of tetrahydrodipicolinate to LL-diaminopimelate, a reaction that requires three enzymes in E.coli. Not active with meso- diaminopimelate, lysine or ornithine as substrates. Belongs to the class-I pyridoxal-phosphate-dependent aminotransferase family. LL-diaminopimelate aminotransf…	8789893±1084619	7469888±1179086	4083042±1089782	-0.234759	NS	-1.1062	0.0172181	9.4206	0.014091	b	b	a	22	22
PGSC0003DMT400069740	Multiple inositol polyphosphate phosphatase 1 [Source:PGSC_GENE;Acc:PGSC0003DMG400027120]	golgi,extracellular,plasma membrane	AT1G09870	histidine acid phosphatase family protein;	endoplasmic reticulum	Q941B2	Histidine acid phosphatase family protein; Belongs to the histidine acid phosphatase family.	0±0	12808±9575	0±0	20.2886	NS	0	NS	NS	NS	a	a	a	1	1
PGSC0003DMT400069750	Chloroplast sedoheptulose-1,7-bisphosphatase [Source:PGSC_GENE;Acc:PGSC0003DMG400027125]	cytosol,extracellular,plastid	AT3G55800	sedoheptulose-bisphosphatase;Encodes the chloroplast enzyme sedoheptulose-1,7-bisphosphatase (SBPase), involved in the carbon reduction of the Calvin cycle. Increase in SBPase activity in transgenic lines accumulate up to 50% more sucrose and starch than wild-type.	plastid	P46283	Sedoheptulose-1,7-bisphosphatase, chloroplastic; Belongs to the FBPase class 1 family.	4949503±376852	4962530±567120	2498765±305894	0.00379217	NS	-0.986068	0.00518856	21.673	0.0017976	b	b	a	18	18
PGSC0003DMT400069930	Folylpolyglutamate synthase [Source:PGSC_GENE;Acc:PGSC0003DMG400027193]	extracellular,endoplasmic reticulum	AT5G05980	DHFS-FPGS homolog B;	cytosol	F4K2A1	Folylpolyglutamate synthase; Catalyzes conversion of folates to polyglutamate derivatives allowing concentration of folate compounds in the cell and the intracellular retention of these cofactors, which are important substrates for most of the folate-dependent enzymes that are involved in one-carbon transfer reactions involved in purine, pyrimidine and amino acid synthesis. Essential for organell…	626556±119787	311172±69551	57825±11279	-1.00973	0.0380987	-3.43769	0.00596545	25.221	0.0012013	c	b	a	7	7
PGSC0003DMT400070053	ATOZI1 [Source:PGSC_GENE;Acc:PGSC0003DMG400027243]	extracellular	AT1G01170	Protein of unknown function (DUF1138);	mitochondrion	Q2HIQ2	Ozone-responsive stress-like protein (DUF1138).	20147±2656	36688±9008	14927±10907	0.86474	NS	-0.432624	NS	NS	NS	a	a	a	2	1
PGSC0003DMT400070924	Superoxide dismutase [Source:PGSC_GENE;Acc:PGSC0003DMG400027577]	extracellular	AT5G51100	Fe superoxide dismutase 2;Fe superoxide dismutase whose mRNA levels are increased in response to exposure to UV-B.	plastid	Q9LU64	Superoxide dismutase [Fe] 2, chloroplastic; Destroys superoxide anion radicals which are normally produced within the cells and which are toxic to biological systems (By similarity). Plays important role in chloroplast development, particularly in the maintenance of thylakoids membranes. Seems to act as a heterodimer with FSD3.	18357883±6219756	10704143±2512901	5984288±268950	-0.77823	NS	-1.61715	0.049221	NS	NS	a	a	a	11	5
PGSC0003DMT400071330	Triosephosphate isomerase [Source:PGSC_GENE;Acc:PGSC0003DMG400027745]	cytosol,extracellular	AT3G55440	triosephosphate isomerase;Encodes triosephosphate isomerase.	cytosol	P48491	Triosephosphate isomerase, cytosolic; Belongs to the triosephosphate isomerase family.	73345094±2451725	36008700±8281781	17601829±4088014	-1.02635	0.0140393	-2.05898	0.00109951	53.007	0.00015368	c	b	a	19	19
PGSC0003DMT400071871	Conserved gene of unknown function [Source:PGSC_GENE;Acc:PGSC0003DMG400027966]	vacuole,extracellular,endoplasmic reticulum	AT1G17230	Leucine-rich receptor-like protein kinase family protein;	plasma membrane			126105±20730	87532±10325	24307±17252	-0.526747	NS	-2.37519	0.0101983	19.003	0.0025346	b	b	a	2	1
PGSC0003DMT400072221	Nascent polypeptide associated complex alpha [Source:PGSC_GENE;Acc:PGSC0003DMG400028104]	extracellular	AT3G12390	Nascent polypeptide-associated complex (NAC), alpha subunit family protein;	cytosol	Q9LHG9	Nascent polypeptide-associated complex subunit alpha-like protein 1; May promote appropriate targeting of ribosome-nascent polypeptide complexes.	5522864±736264	3833840±920153	2375805±981653	-0.526626	NS	-1.217	0.0268833	NS	NS	a	a	a	9	6
PGSC0003DMT400072279	Methionine synthase [Source:PGSC_GENE;Acc:PGSC0003DMG400028127]	cytosol,extracellular	AT5G17920	Cobalamin-independent synthase family protein;Encodes a cytosolic cobalamin-independent methionine synthase, involved in methionine regeneration via the activated methyl cycle (SAM cycle). The protein undergoes thiolation following treatment with the oxidant tert-butylhydroperoxide.	cytosol	O50008	5-methyltetrahydropteroyltriglutamate--homocysteine methyltransferase 1; Catalyzes the transfer of a methyl group from 5- methyltetrahydrofolate to homocysteine resulting in methionine formation.	279030098±9297243	184228123±40485205	90458485±30455676	-0.598927	0.0379934	-1.62509	0.00361791	20.105	0.002189	c	b	a	63	48
PGSC0003DMT400072320	Expp1 protein [Source:PGSC_GENE;Acc:PGSC0003DMG400028142]	extracellular	AT3G44150	;	plasma membrane	Q8VZ18	Expp1 protein.	12639±8943	67899±17792	33785±12634	2.42555	0.0277663	1.41851	NS	8.3878	0.018283	a	b	a	1	1
PGSC0003DMT400072516	NADH:cytochrome b5 reductase [Source:PGSC_GENE;Acc:PGSC0003DMG400028214]	extracellular	AT5G17770	NADH:cytochrome B5 reductase 1;Encodes NADH:cytochrome (Cyt) b5 reductase that displayed strict specificity to NADH for the reduction of a recombinant Cyt b5 (AtB5-A), whereas no Cyt b5 reduction was observed when NADPH was used as the electron donor.	endoplasmic reticulum	Q9ZNT1	NADH--cytochrome b5 reductase 1; Reductase transferring electrons from NADH to cytochrome b5. Required for the NADH-dependent electron transfer involved in the desaturation and hydroxylation of fatty acids and in the desaturation of sterol precursors. No activity with NADPH as electron donor.	191569±68634	262613±128380	201397±64321	0.455074	NS	0.0721804	NS	NS	NS	a	a	a	3	3
PGSC0003DMT400072569	Thioredoxin peroxidase [Source:PGSC_GENE;Acc:PGSC0003DMG400028238]	cytosol,extracellular,plastid	AT5G06290	2-cysteine peroxiredoxin B;Encodes a 2-Cys peroxiredoxin (2-Cys PrxB) that contains two catalytic Cys residues.	plastid	Q9C5R8	2-Cys peroxiredoxin BAS1-like, chloroplastic; Thiol-specific peroxidase that catalyzes the reduction of hydrogen peroxide and organic hydroperoxides to water and alcohols, respectively. Plays a role in cell protection against oxidative stress by detoxifying peroxides. May be an antioxidant enzyme particularly in the developing shoot and photosynthesizing leaf. Belongs to the peroxiredoxin family.…	11854691±519823	10834990±2746640	5127655±2027951	-0.12976	NS	-1.20909	0.0152717	NS	NS	a	a	a	10	5
PGSC0003DMT400072575	Ubiquitin-conjugating enzyme family protein [Source:PGSC_GENE;Acc:PGSC0003DMG400028241]	cytosol,extracellular	AT3G52560	ubiquitin E2 variant 1D-4;MMZ4/UEV1D encodes a protein that may play a role in DNA damage responses and error-free post-replicative DNA repair by participating in lysine-63-based polyubiquitination reactions. UEV1D can form diubiquitin and triubiquitin chains in combination with UBC13A/UBC35 in vitro. It can also functionally complement an mms2 mutation in budding yeast, both by increasing mms2 m…	cytosol	Q9SVD7	Ubiquitin-conjugating enzyme E2 variant 1D; Has no ubiquitin ligase activity on its own. The heterodimer with UBC catalyzes the synthesis of non-canonical poly-ubiquitin chains that are linked through 'Lys-63'. This type of poly-ubiquitination does not lead to protein degradation by the proteasome. Mediates transcriptional activation of target genes. May play a role in the control of progress thr…	2275604±437084	1123131±129182	811255±32141	-1.01872	0.0317977	-1.48802	0.013785	17.1	0.0033251	b	a	a	9	3
PGSC0003DMT400072963	Alpha-1,4 glucan phosphorylase L-2 isozyme, chloroplastic/amyloplastic [Source:PGSC_GENE;Acc:PGSC0003DMG400028382]	cytosol,extracellular,plastid	AT3G29320	Glycosyl transferase, family 35;Encodes a plastidic alpha-glucan phosphorylase. In vitro, the enzyme has a preference for maltooligosaccharides, such as maltoheptaose.	plastid	Q9LIB2	Alpha-glucan phosphorylase 1; Phosphorylase is an important allosteric enzyme in carbohydrate metabolism. Enzymes from different sources differ in their regulatory mechanisms and in their natural substrates. However, all known phosphorylases share catalytic and structural properties (By similarity). May be not required for the degradation of starch, but the phosphorolysis of starch may play an im…	15088882±3144356	17110808±6578089	7841658±2689352	0.181422	NS	-0.944255	NS	NS	NS	a	a	a	31	19
PGSC0003DMT400073451	Nucleosome-binding protein [Source:PGSC_GENE;Acc:PGSC0003DMG400028533]	extracellular,nucleus	AT1G15340	methyl-CPG-binding domain 10;Protein containing methyl-CpG-binding domain.Has sequence similarity to human MBD proteins.	nucleus	Q9XI36	Methyl-CpG-binding domain-containing protein 10; Probable transcriptional regulator (By similarity). Required for nucleolar dominance that consist in the silencing of rRNA genes inherited from one progenitor in genetic hybrids.	522513±53320	234042±21370	103416±35687	-1.1587	0.0117104	-2.33701	0.00290126	60.334	0.00010628	c	b	a	2	2
PGSC0003DMT400074489	Aconitase [Source:PGSC_GENE;Acc:PGSC0003DMG400028951]	cytosol,extracellular	AT2G05710	aconitase 3;Encodes an aconitase that can catalyze the conversion of citrate to isocitrate through a cis-aconitate intermediate, indicating that it may participate in the TCA cycle and other primary metabolic pathways. The protein is believed to accumulate in the mitochondria and the cytosol. It affects CSD2 (At2g28190 - a superoxide dismutase) transcript levels and may play a role in the respons…	mitochondrion	Q9SIB9	Aconitate hydratase 3, mitochondrial; Catalyzes the isomerization of citrate to isocitrate via cis- aconitate. Contributes to oxidative stress tolerance. Modulates cytosolic citrate metabolism during lipid mobilization. Required during seedling growth. Belongs to the aconitase/IPM isomerase family.	40939377±3879703	29977441±4881339	18333453±2005566	-0.449612	NS	-1.15901	0.00490604	17.873	0.0029691	b	b	a	48	28
PGSC0003DMT400075291	Ribosomal protein S6 [Source:PGSC_GENE;Acc:PGSC0003DMG400029283]	extracellular	AT5G10360	Ribosomal protein S6e;RPS6A and RPS6B are fully redundant and essential during gametogenesis.	cytosol	O48549	40S ribosomal protein S6-1; May play an important role in controlling cell growth and proliferation through the selective translation of particular classes of mRNA.	61017±1883	14459±20448	0±0	-2.07725	0.0385107	-22.5408	0.000254416	14.466	0.0050675	b	a	a	12	1
PGSC0003DMT400075608	Glyceraldehyde-3-phosphate dehydrogenase B subunit [Source:PGSC_GENE;Acc:PGSC0003DMG400029406]	cytosol,extracellular,plastid	AT1G42970	glyceraldehyde-3-phosphate dehydrogenase B subunit;Encodes chloroplast localized glyceraldehyde-3-phosphate dehydrogenase that can use both NADH and NADPH to reduce 1,3-diphosphate glycerate. It forms A2B2 heterotetramers with GapA forms of the GADPH enzyme. These complexes are active in the light under reducing conditions, but show reduced NADPH-dependent activity in response to oxidized thiored…	plastid	P25857	Glyceraldehyde-3-phosphate dehydrogenase GAPB, chloroplastic; Involved in the photosynthetic reductive pentose phosphate pathway (Calvin-Benson cycle). Catalyzes the reduction of 1,3- diphosphoglycerate by NADPH (By similarity); Belongs to the glyceraldehyde-3-phosphate dehydrogenase family.	3336353±161318	3142697±1139298	843497±331360	-0.0862687	NS	-1.98382	0.00274329	8.0471	0.020027	b	b	a	18	1
PGSC0003DMT400075818	Glucan endo-1,3-beta-glucosidase [Source:PGSC_GENE;Acc:PGSC0003DMG400029476]	extracellular	AT2G01630	O-Glycosyl hydrolases family 17 protein;	plasma membrane	Q9ZU91	Glucan endo-1,3-beta-glucosidase 3; Belongs to the glycosyl hydrolase 17 family.	209046±23980	254941±94812	140571±50298	0.286339	NS	-0.572526	NS	NS	NS	a	a	a	6	6
PGSC0003DMT400076081	AIG2 [Source:PGSC_GENE;Acc:PGSC0003DMG400029585]	vacuole,extracellular,plasma membrane,plastid,endoplasmic reticulum,golgi	AT2G24390	AIG2-like (avirulence induced gene) family protein;	vacuole	A8MRP2	AIG2-like protein D; Putative gamma-glutamylcyclotransferase. Belongs to the gamma-glutamylcyclotransferase family.	239616±31497	164575±54564	62239±34591	-0.541976	NS	-1.94482	0.0101034	9.2077	0.014841	b	b	a	1	1
PGSC0003DMT400076112	Glucan endo-1,3-beta-glucosidase [Source:PGSC_GENE;Acc:PGSC0003DMG400029596]	vacuole,extracellular,plasma membrane	AT5G58090	O-Glycosyl hydrolases family 17 protein;	plasma membrane	Q93Z08	Glucan endo-1,3-beta-glucosidase 6.	8208683±1247228	38023393±17872860	27215994±8964499	2.21166	NS	1.72923	0.0432921	NS	NS	a	a	a	5	5
PGSC0003DMT400076660	Fasciclin-like arabinogalactan protein 10 [Source:PGSC_GENE;Acc:PGSC0003DMG400029811]	extracellular,endoplasmic reticulum,plasma membrane	AT4G12730	FASCICLIN-like arabinogalactan 2;AF333971 Arabidopsis thaliana fasciclin-like arabinogalactan-protein 2 (Fla2) mRNA, complete cds	plasma membrane	Q9FM65	Fasciclin-like arabinogalactan protein 1; May be a cell surface adhesion protein; Belongs to the fasciclin-like AGP family.	5448595±2253956	5003455±2066441	10519867±1930644	-0.12296	NS	0.94916	NS	NS	NS	a	a	a	5	5
PGSC0003DMT400076879	CCHC-type integrase [Source:PGSC_GENE;Acc:PGSC0003DMG401029906]	golgi,extracellular	AT5G24080	Protein kinase superfamily protein;	plasma membrane	Q39202	G-type lectin S-receptor-like serine/threonine-protein kinase RLK1.	491051±57819	959287±375111	642932±249288	0.96609	NS	0.388794	NS	NS	NS	a	a	a	10	10
PGSC0003DMT400077579	Aspartic proteinase oryzasin-1 [Source:PGSC_GENE;Acc:PGSC0003DMG400030172]	vacuole,extracellular	AT1G11910	aspartic proteinase A1;Encodes an aspartic proteinase that forms a heterodimer and is stable over a broad pH range (ph 3-8).	vacuole	O65390	Aspartic proteinase A1; Involved in the breakdown of propeptides of storage proteins in protein-storage vacuoles (By similarity). Possesses aspartic protease activity in vitro.	1224289±271813	1167769±261707	1342712±736736	-0.0681892	NS	0.133206	NS	NS	NS	a	a	a	9	9
PGSC0003DMT400078068	EBP1ERBB-3 BINDING PROTEIN 1 [Source:UniProtKB/Swiss-Prot;Acc:M1CZC0]	extracellular	AT3G51800	metallopeptidase M24 family protein;putative nuclear DNA-binding protein G2p (AtG2) mRNA,	cytosol	Q96327	ERBB-3 BINDING PROTEIN 1; Binds RNA. Associates with 28S, 18S and 5.8S mature rRNAs, several rRNA precursors and probably U3 small nucleolar RNA. May be involved in regulation of intermediate and late steps of rRNA processing. May be involved in ribosome assembly (By similarity). Required for expression of cell cycle genes such as CYCD3-1, RNR2A and CDKB1-1. Promotes, in a dose- and auxin-depende…	4087992±176622	2252245±328904	1038749±189037	-0.860028	0.0121752	-1.97655	0.00108745	80.753	4.5959e-05	c	b	a	17	6
PGSC0003DMT400078319	(Di)nucleoside polyphosphate hydrolase [Source:PGSC_GENE;Acc:PGSC0003DMG400030491]	vacuole,extracellular,plasma membrane,endoplasmic reticulum,cytosol,golgi	AT1G30110	nudix hydrolase homolog 25;	plasma membrane	Q9C6Z2	Nudix hydrolase 25; Mediates the hydrolysis of diadenosine 5',5''-P(1)P(4) tetraphosphate (Ap(4)A), a signaling molecule involved in regulation of DNA replication and repair.	33086±8478	18154±14456	0±0	-0.865981	NS	-21.6578	0.00947083	NS	NS	a	a	a	1	1
PGSC0003DMT400078520	Fructose-bisphosphate aldolase [Source:PGSC_GENE;Acc:PGSC0003DMG400030565]	extracellular,plastid	AT2G01140	Aldolase superfamily protein;	plastid	Q9ZU52	Fructose-bisphosphate aldolase 3, chloroplastic; Plays a key role in glycolysis and gluconeogenesis.	24516005±1347602	15489667±1545287	10496471±345810	-0.662418	0.0139118	-1.22382	0.00132161	70.071	6.9203e-05	c	b	a	21	18
PGSC0003DMT400078835	Inorganic pyrophosphatase [Source:PGSC_GENE;Acc:PGSC0003DMG400030682]	extracellular	AT1G15690	Inorganic H pyrophosphatase family protein;Encodes a H(+)-translocating (pyrophosphate-energized) inorganic pyrophosphatase (H(+)-PPase; EC 3.6.1.1) located in the vacuolar membrane. Expression is found in all tissues examined, including meristems and floral organ primordium. Expression is particularly enhanced in pollen, and is repressed by light. Over expression and loss of function phenotypes …	vacuole	P31414	Pyrophosphate-energized vacuolar membrane proton pump 1; Contributes to the transtonoplast (from cytosol to vacuole lumen) H(+)-electrochemical potential difference. It establishes a proton gradient of similar and often greater magnitude than the H(+)- ATPase on the same membrane. In addition, facilitates auxin transport by modulating apoplastic pH and regulates auxin-mediated developmental proce…	7156577±1552384	7766778±2521902	4193187±742906	0.118047	NS	-0.771223	NS	NS	NS	a	a	a	24	9
PGSC0003DMT400079219	Thylakoid lumenal 29 kDa protein, chloroplastic [Source:PGSC_GENE;Acc:PGSC0003DMG400030834]	extracellular	AT4G09010	ascorbate peroxidase 4;Encodes a protein that was initially believed to act as a microsomal ascorbate peroxidase APX4 but to date, no evidence of enzymatic activity has been found.	plastid	P82281	Thylakoid lumenal 29 kDa protein, chloroplastic.	541649±69998	336839±69349	150598±62593	-0.685301	0.0456889	-1.84665	0.00805858	16.846	0.0034543	b	ab	a	5	5
PGSC0003DMT400079426	Dicyanin [Source:PGSC_GENE;Acc:PGSC0003DMG400030919]	vacuole,extracellular,plasma membrane	AT5G20230	blue-copper-binding protein;Al-stress-induced gene	plasma membrane			585426±489977	1117821±627198	575374±99260	0.933129	NS	-0.0249889	NS	NS	NS	a	a	a	1	1
PGSC0003DMT400079427	Cucumber peeling cupredoxin [Source:PGSC_GENE;Acc:PGSC0003DMG401030920]	extracellular	AT5G20230	blue-copper-binding protein;Al-stress-induced gene	plasma membrane	Q07488	Blue copper protein; Probably acts as an electron carrier.	312153±95455	924907±308783	566360±183240	1.56705	NS	0.859466	NS	NS	NS	a	a	a	1	1
PGSC0003DMT400079506	Cysteine proteinase [Source:PGSC_GENE;Acc:PGSC0003DMG400030957]	vacuole,extracellular,endoplasmic reticulum	AT4G39090	Papain family cysteine protease;Similar to cysteine proteinases, induced by desiccation but not abscisic acid. Required for RRS1-R mediated resistance against Ralstonia solanacearum. Interacts with the R. solanacearum type III effector PopP2. RD19 associates with PopP2 to form a nuclear complex that is required for activation of the RRS1-R–mediated resistance response.	nucleus,vacuole	P43296	Cysteine protease RD19A; Probable thiol protease (By similarity). Required for RRS1- mediated resistance against Ralstonia solanacearum. Plays a crucial role as host factor for PopP2-triggered RRS1-mediated resistance. Interacts with the R.solanacearum type III effector PopP2 to form a nuclear complex that is required for activation of the RRS1-mediated resistance response ; Belongs to the peptid…	148888±34066	250287±25413	227675±43500	0.749351	0.0350702	0.612742	NS	NS	NS	a	a	a	2	2
PGSC0003DMT400079823	Glucose-1-phosphate adenylyltransferase small subunit, chloroplastic/amyloplastic [Source:PGSC_GENE;Acc:PGSC0003DMG400031084]	cytosol,extracellular,plastid	AT5G48300	ADP glucose pyrophosphorylase 1;Encodes the small subunit of ADP-glucose pyrophosphorylase. The small subunit is the catalytic isoform responsible for ADP-glucose pyrophosphorylase activity. The presence of the small subunit is required for large subunit stability. Two isoforms of the small subunit (ApS1 and ApS2) have been described. ApS1 is the major small subunit isoform present in all plant t…	plastid	P55228	Glucose-1-phosphate adenylyltransferase small subunit, chloroplastic; This protein plays a role in synthesis of starch. It catalyzes the synthesis of the activated glycosyl donor, ADP-glucose from Glc-1-P and ATP.	37684479±11396664	35214278±8050134	39297199±1365431	-0.0978099	NS	0.0604561	NS	NS	NS	a	a	a	32	18
PGSC0003DMT400080134	Conserved gene of unknown function [Source:PGSC_GENE;Acc:PGSC0003DMG400031197]	extracellular,plastid	AT5G64816	;	plastid	Q8L8Q8	Uncharacterized protein At5g64816.	20888±2839	29434±17116	24862±22078	0.494797	NS	0.251297	NS	NS	NS	a	a	a	1	1
PGSC0003DMT400080944	Glycine-rich protein [Source:PGSC_GENE;Acc:PGSC0003DMG400031529]	extracellular	AT1G64455	#N/A				134827±57700	155821±55897	51064±48347	0.208778	NS	-1.40075	NS	NS	NS	a	a	a	1	1
PGSC0003DMT400081213	Conserved gene of unknown function [Source:PGSC_GENE;Acc:PGSC0003DMG400031743]	extracellular	AT1G74600	pentatricopeptide (PPR) repeat-containing protein;	mitochondrion			12845±10319	96953±39774	195708±108491	2.91611	0.0469785	3.92945	NS	NS	NS	a	a	a	1	1
PGSC0003DMT400081485	Metallocarboxypeptidase inhibitor [Source:PGSC_GENE;Acc:PGSC0003DMG400031877]	extracellular	AT1G04470	Protein of unknown function (DUF810);	cytosol			521362±287258	639602±274749	247473±72238	0.294889	NS	-1.07502	NS	NS	NS	a	a	a	2	2
PGSC0003DMT400081787	Binding protein [Source:PGSC_GENE;Acc:PGSC0003DMG400032122]	cytosol,extracellular,plastid	AT1G55480	protein containing PDZ domain, a K-box domain, and a TPR region;Encodes a member of a novel plant protein family containing a PDZ, a K-box, and a TPR motif. mRNA but not protein levels decrease after wounding. ZKT is phosphorylated at Thr and Ser residues after wounding.	plastid	Q94BS2	Protein MET1, chloroplastic; Involved in photosystem II supercomplex formation and repair, probably acting as a psbB/psbC chaperone on the stromal side of the membrane.	26505±20097	33953±14248	19671±17153	0.357306	NS	-0.430159	NS	NS	NS	a	a	a	1	1
PGSC0003DMT400082014	Extensin [Source:PGSC_GENE;Acc:PGSC0003DMG401032203]	extracellular,plasma membrane	AT5G67470	formin homolog 6;	plasma membrane			874394±33219	521364±32076	290746±106298	-0.745991	0.00788884	-1.58853	0.00475532	38.6	0.00037505	c	b	a	1	1
PGSC0003DMT400083063	Ribulose bisphosphate carboxylase large chain [Source:PGSC_GENE;Acc:PGSC0003DMG400033037]	cytosol,extracellular	ATCG00490	ribulose-bisphosphate carboxylases;large subunit of RUBISCO. Protein is tyrosine-phosphorylated and its phosphorylation state is modulated in response to ABA in Arabidopsis thaliana seeds.	plastid	O03042	Ribulose bisphosphate carboxylase large chain; RuBisCO catalyzes two reactions: the carboxylation of D- ribulose 1,5-bisphosphate, the primary event in carbon dioxide fixation, as well as the oxidative fragmentation of the pentose substrate in the photorespiration process. Both reactions occur simultaneously and in competition at the same active site. Belongs to the RuBisCO large chain family. Ty…	204605297±17607536	163286272±15471956	92637678±7669049	-0.32544	NS	-1.14317	0.00376107	31.625	0.0006504	b	b	a	26	26
PGSC0003DMT400083137	P5CDH1 [Source:PGSC_GENE;Acc:PGSC0003DMG400033072]	cytosol,extracellular	AT5G62530	aldehyde dehydrogenase 12A1;Encodes mitochondrial Delta-pyrroline-5- carboxylate dehydrogenase. Involved in the catabolism of proline to glutamate. Involved in protection from proline toxicity. Induced at pathogen infection sites. P5CDH and SRO5 (an overlapping gene in the sense orientation) generate 24-nt and 21-nt siRNAs, which together are components of a regulatory loop controlling reactive o…	mitochondrion	Q8VZC3	Delta-1-pyrroline-5-carboxylate dehydrogenase 12A1, mitochondrial; Plays a role in the inhibition of programmed cell death by converting the toxic proline catabolism intermediate (s)-1-pyrroline-5- carboxylate (P5C) to glutamate; Belongs to the aldehyde dehydrogenase family.	1776626±241918	870876±190526	665098±104305	-1.0286	0.0251427	-1.4175	0.00778354	19.85	0.0022631	b	a	a	8	8
PGSC0003DMT400083498	Sn-1 protein [Source:PGSC_GENE;Acc:PGSC0003DMG400033354]	extracellular	AT1G70850	MLP-like protein 34;	cytosol			99354±10289	33168±46906	35456±32446	-1.58279	NS	-1.48654	NS	NS	NS	a	a	a	3	1
PGSC0003DMT400083971	Calmodulin [Source:PGSC_GENE;Acc:PGSC0003DMG400033685]	extracellular	AT2G27030	calmodulin 5;encodes a calmodulin that has higher affinity to kinesin-like calmodulin binding motor protein than CAM4 or CAM6.	cytosol	P59220	Calmodulin-7; Calmodulin mediates the control of a large number of enzymes, ion channels and other proteins by Ca(2+). Among the enzymes to be stimulated by the calmodulin-Ca(2+) complex are a number of protein kinases and phosphatases. Activates MPK8 in vitro.	490184±95752	246220±54226	177366±94104	-0.993371	0.0403605	-1.4666	0.0337553	7.7328	0.021839	b	a	a	6	2
PGSC0003DMT400083982	Conserved gene of unknown function [Source:PGSC_GENE;Acc:PGSC0003DMG400033690]	golgi,extracellular,endoplasmic reticulum	AT1G48440	B-cell receptor-associated 31-like;	endoplasmic reticulum	Q9LSH0	B-cell receptor-associated-like protein.	172584±7471	178356±34631	109286±62730	0.0474594	NS	-0.65919	NS	NS	NS	a	a	a	1	1
PGSC0003DMT400084266	SGRP-1 protein [Source:PGSC_GENE;Acc:PGSC0003DMG400033903]	extracellular	AT4G39260	cold, circadian rhythm, and RNA binding 1;Encodes a glycine-rich protein with RNA binding domain at the N-terminus. Protein is structurally similar to proteins induced by stress in other plants. Gene expression is induced by cold. Transcript undergoes circadian oscillations that is depressed by overexpression of AtGRP7. A substrate of the type III effector HopU1 (mono-ADP-ribosyltransferase).	cytosol	Q03250	Glycine-rich RNA-binding protein 7; Plays a role in RNA transcription or processing during stress. Binds RNAs and DNAs sequence with a preference to single- stranded nucleic acids. Displays strong affinity to poly(U) and poly(G) sequence. Involved in mRNA alternative splicing of numerous targets by modulating splice site selection. Negatively regulates the circadian oscillations of its own transc…	4277281±362795	1542414±275132	698353±501824	-1.4715	0.0101555	-2.61467	0.00384284	45.739	0.00023321	b	a	a	8	6
PGSC0003DMT400086366	Gene of unknown function [Source:PGSC_GENE;Acc:PGSC0003DMG400035937]	extracellular	AT5G67440	Phototropic-responsive NPH3 family protein;A member of the NPY gene family (NPY1/AT4G31820, NPY2/AT2G14820, NPY3/AT5G67440, NPY4/AT2G23050, NPY5/AT4G37590). Involved in auxin-mediated organogenesis.	nucleus			118279±17760	35362±15653	14574±10500	-1.74194	0.0187524	-3.02076	0.00525578	26.931	0.001007	b	a	a	1	1
PGSC0003DMT400088012	Subtilase family protein [Source:PGSC_GENE;Acc:PGSC0003DMG400037583]	extracellular	AT3G14067	Subtilase family protein;	vacuole	Q9LVJ1	Subtilisin-like protease SBT1.4.	2613087±266510	1951271±340256	1037058±331972	-0.421341	NS	-1.33326	0.0107058	12.652	0.0070417	b	b	a	18	14
PGSC0003DMT400092049	Plastocyanin, chloroplastic [Source:PGSC_GENE;Acc:PGSC0003DMG400041620]	cytosol,extracellular,plastid	AT1G20340	Cupredoxin superfamily protein;recombination and DNA-damage resistance protein (DRT112) One of two Arabidopsis plastocyanin genes. Predominant form, expressed 10x higher than PETE1. PETE2 is thought to be post-transcriptionally regulated via copper accumulation and is involved in copper homeostasis.	plastid	P42699	Plastocyanin major isoform, chloroplastic; Participates in electron transfer between P700 and the cytochrome b6-f complex in photosystem I. Seems to be the major plastocyanin in Arabidopsis.	24885285±5177414	22190873±7924551	11329421±2746175	-0.165326	NS	-1.13522	0.0343427	NS	NS	a	a	a	3	3
PGSC0003DMT400094795	Photosystem Q(B) protein [Source:PGSC_GENE;Acc:PGSC0003DMG400044366]	cytosol,extracellular,peroxisome	ATCG00020	photosystem II reaction center protein A;Encodes chlorophyll binding protein D1, a part of the photosystem II reaction center core	plastid	P83755	Photosystem II protein D1; Photosystem II (PSII) is a light-driven water:plastoquinone oxidoreductase that uses light energy to abstract electrons from H(2)O, generating O(2) and a proton gradient subsequently used for ATP formation. It consists of a core antenna complex that captures photons, and an electron transfer chain that converts photonic excitation into a charge separation. The D1/D2 (Ps…	396088±35276	383475±43384	230967±82481	-0.0466904	NS	-0.778135	NS	NS	NS	a	a	a	5	1
PGSC0003DMT400000651	Aspartic proteinase nepenthesin-1 [Source:PGSC_GENE;Acc:PGSC0003DMG400000231]	vacuole	AT1G01300	Eukaryotic aspartyl protease family protein;	extracellular	Q9LNJ3	Aspartyl protease family protein 2; Aspartyl protease. Not able to cleave BAG6.	51945±13981	125521±26142	268952±91705	1.27289	0.0327609	2.3723	0.0334577	7.8675	0.021037	a	b	b	1	1
PGSC0003DMT400001119	Retinoid-inducible serine carboxypeptidase [Source:PGSC_GENE;Acc:PGSC0003DMG400000422]	vacuole	AT2G27920	serine carboxypeptidase-like 51;	extracellular	Q67Y83	Serine carboxypeptidase-like 51; Probable carboxypeptidase; Belongs to the peptidase S10 family.	504765±51162	207147±18187	245369±37974	-1.28496	0.0113828	-1.04066	0.00854403	35.834	0.00046104	b	a	a	5	5
PGSC0003DMT400001138	Protease [Source:PGSC_GENE;Acc:PGSC0003DMG401000428]	plasma membrane	AT5G22850	Eukaryotic aspartyl protease family protein;	extracellular	Q0WRU5	Eukaryotic aspartyl protease family protein; Belongs to the peptidase A1 family.	237868±95542	1098800±487736	844884±142555	2.20769	NS	1.82859	0.0119461	NS	NS	a	a	a	4	4
PGSC0003DMT400001192	Serine carboxypeptidase III [Source:PGSC_GENE;Acc:PGSC0003DMG400000448]	cytosol,peroxisome,vacuole	AT3G45010	serine carboxypeptidase-like 48;	extracellular	Q56WF8	Serine carboxypeptidase-like 48; Probable carboxypeptidase.	4992538±2405179	10032936±4632063	21589486±8539491	1.0069	NS	2.11248	NS	NS	NS	a	a	a	20	16
PGSC0003DMT400001398	Glucan endo-1,3-beta-glucosidase, acidic isoform GI9 [Source:PGSC_GENE;Acc:PGSC0003DMG400000519]	vacuole	AT3G57240	beta-1,3-glucanase 3;encodes a member of glycosyl hydrolase family 17	extracellular	Q8VZJ2	Probable glucan endo-1,3-beta-glucosidase At4g16260; May be involved in plant defense against cyst nematode pathogens; Belongs to the glycosyl hydrolase 17 family.	3191906±299183	7545576±561875	10773317±3281930	1.24121	0.00872756	1.75497	0.0348385	7.771	0.021607	a	b	b	16	16
PGSC0003DMT400001510	Peroxidase 5 [Source:PGSC_GENE;Acc:PGSC0003DMG400000559]	cytosol,plastid	AT1G05260	Peroxidase superfamily protein;Encodes a cold-inducible cationic peroxidase that is involved in the stress response. In response to low temperature, RCI3 transcripts accumulate in the aerial part and in roots of etiolated seedlings but only in roots of light-grown seedlings.	extracellular	O23044	Peroxidase 3; Removal of H(2)O(2), oxidation of toxic reductants, biosynthesis and degradation of lignin, suberization, auxin catabolism, response to environmental stresses such as wounding, pathogen attack and oxidative stress. These functions might be dependent on each isozyme/isoform in each plant tissue; Belongs to the peroxidase family. Classical plant (class III) peroxidase subfamily.	29493±10035	68605±34643	137820±100370	1.21794	NS	2.22434	NS	NS	NS	a	a	a	3	2
PGSC0003DMT400001515	Conserved gene of unknown function [Source:PGSC_GENE;Acc:PGSC0003DMG400000562]	plastid	AT5G24460	;	extracellular	Q9FGE4	RING-H2 zinc finger protein.	746174±73532	405359±20795	181719±15948	-0.880312	0.0135113	-2.0378	0.00228814	79.554	4.7989e-05	c	b	a	2	2
PGSC0003DMT400002287	Peptidyl-prolyl cis-trans isomerase cyclophilin-type family protein [Source:PGSC_GENE;Acc:PGSC0003DMG400000875]	endoplasmic reticulum	AT1G26940	Cyclophilin-like peptidyl-prolyl cis-trans isomerase family protein;	extracellular	Q8LDR3	Peptidyl-prolyl cis-trans isomerase CYP23; PPIases accelerate the folding of proteins. It catalyzes the cis-trans isomerization of proline imidic peptide bonds in oligopeptides (By similarity); Belongs to the cyclophilin-type PPIase family.	34450±31811	41947±23484	20645±14721	0.284037	NS	-0.738737	NS	NS	NS	a	a	a	1	1
PGSC0003DMT400003528	Protein CREG1 [Source:PGSC_GENE;Acc:PGSC0003DMG400001392]	vacuole,plasma membrane	AT2G04690	Pyridoxamine 5'-phosphate oxidase family protein;	extracellular	A0A1P8AZ49	Pyridoxamine 5'-phosphate oxidase family protein.	1553528±103707	1535014±67016	846040±196721	-0.0172968	NS	-0.87675	0.0156602	18.084	0.0028806	b	b	a	7	7
PGSC0003DMT400003878	Acidic 27 kDa endochitinase [Source:PGSC_GENE;Acc:PGSC0003DMG400001529]	mitochondrion	AT1G02360	Chitinase family protein;	extracellular	P19171	Basic endochitinase B; Defense against chitin-containing fungal pathogens. Seems particularly implicated in resistance to jasmonate-inducing pathogens such as A.brassicicola. In vitro antifungal activity against T.reesei, but not against A.solani, F.oxysporum, S.sclerotiorum, G.graminis and P.megasperma.	124463±63137	231465±64497	143319±129426	0.895073	NS	0.203506	NS	NS	NS	a	a	a	2	2
PGSC0003DMT400005181	Aspartic proteinase nepenthesin-1 [Source:PGSC_GENE;Acc:PGSC0003DMG400002046]	plastid	AT1G09750	Eukaryotic aspartyl protease family protein;	extracellular	O04496	Aspartyl protease AED3.	1366627±143134	1073647±80969	1001687±273726	-0.3481	NS	-0.448188	NS	NS	NS	a	a	a	6	5
PGSC0003DMT400005205	Lyase [Source:PGSC_GENE;Acc:PGSC0003DMG401002053]	cytosol	AT1G09890	Rhamnogalacturonate lyase family protein;	extracellular	Q9STV1	Rhamnogalacturonate lyase family protein.	111345±22805	403108±47425	593397±174389	1.85613	0.0113415	2.41396	0.0225781	10.66	0.010593	a	b	b	3	2
PGSC0003DMT400005267	Pectinesterase [Source:PGSC_GENE;Acc:PGSC0003DMG400002074]	plastid	AT1G11580	methylesterase PCR A;	extracellular	Q1JPL7	Bifunctional pectinesterase 18/rRNA N-glycosylase; Acts in the modification of cell walls via demethylesterification of cell wall pectin. Inhibits the elongation phase of protein synthesis; In the N-terminal section; belongs to the PMEI family.	104658±74595	12896±18238	230361±325780	-3.02068	NS	1.13822	NS	NS	NS	a	a	a	4	1
PGSC0003DMT400005343	Pectinesterase [Source:PGSC_GENE;Acc:PGSC0003DMG400002085]	cytosol	AT1G11580	methylesterase PCR A;	extracellular	Q1JPL7	Bifunctional pectinesterase 18/rRNA N-glycosylase; Acts in the modification of cell walls via demethylesterification of cell wall pectin. Inhibits the elongation phase of protein synthesis; In the N-terminal section; belongs to the PMEI family.	460241±195821	111285±17895	593174±804253	-2.04813	NS	0.366065	NS	NS	NS	a	a	a	6	3
PGSC0003DMT400005606	Aspartic proteinase nepenthesin-1 [Source:PGSC_GENE;Acc:PGSC0003DMG400002196]	nucleus	AT3G20015	Eukaryotic aspartyl protease family protein;	extracellular	Q9LHE3	Protein ASPARTIC PROTEASE IN GUARD CELL 2; Aspartic protease that may be involved in drought avoidance through abscisic acid signaling; Belongs to the peptidase A1 family.	51978±48093	374163±97242	582180±175037	2.8477	0.0247376	3.4855	0.0193016	10.097	0.012018	a	b	b	5	5
PGSC0003DMT400006166	Protein bem46 [Source:PGSC_GENE;Acc:PGSC0003DMG402002397]	plasma membrane,plastid	AT1G32190	alpha/beta-Hydrolases superfamily protein;	extracellular,plasma membrane	Q9FVR4	Alpha/beta-Hydrolases superfamily protein.	327018±15987	470373±111910	379696±82307	0.524437	NS	0.215477	NS	NS	NS	a	a	a	1	1
PGSC0003DMT400006305	Beta-glucosidase 18 [Source:PGSC_GENE;Acc:PGSC0003DMG400002462]	vacuole,endoplasmic reticulum	AT1G61820	beta glucosidase 46;	extracellular	O80690	Beta-glucosidase 46; Hydrolyzes p-nitrophenyl beta-D-glucoside, p-nitrophenyl beta-D-galactoside and natural glucosides such as salicin, p-coumaryl alcohol glucoside, phenyl-beta-D-glucoside, coniferin, syringin and arbutin. May be involved in lignification by hydrolyzing monolignol glucosides.	37600±12267	13894±6378	9721±8108	-1.43626	NS	-1.95149	NS	NS	NS	a	a	a	3	2
PGSC0003DMT400007203	Zinc finger protein [Source:PGSC_GENE;Acc:PGSC0003DMG400002787]	vacuole,endoplasmic reticulum	AT1G09390	GDSL-like Lipase/Acylhydrolase superfamily protein;	extracellular	O80522	GDSL esterase/lipase At1g09390.	0±0	113336±81820	233110±92244	23.4341	NS	24.4745	0.0277445	NS	NS	a	a	a	1	1
PGSC0003DMT400007802	Beta-D-glucan exohydrolase [Source:PGSC_GENE;Acc:PGSC0003DMG400003013]	vacuole,golgi,endoplasmic reticulum	AT5G20950	Glycosyl hydrolase family protein;	extracellular	A0A1P8BG25	Glycosyl hydrolase family protein.	417803±56394	963034±458298	1514567±741994	1.20477	NS	1.85801	NS	NS	NS	a	a	a	9	4
PGSC0003DMT400008245	Beta-glucosidase 08 [Source:PGSC_GENE;Acc:PGSC0003DMG400003181]	vacuole	AT3G55430	O-Glycosyl hydrolases family 17 protein;	extracellular	Q9M2T6	O-Glycosyl hydrolases family 17 protein; Belongs to the glycosyl hydrolase 17 family.	187679±46378	236913±60209	312590±57972	0.336089	NS	0.736005	NS	NS	NS	a	a	a	4	4
PGSC0003DMT400010044	P69E protein [Source:PGSC_GENE;Acc:PGSC0003DMG402003937]	cytosol	AT1G04110	Subtilase family protein;Initially identified as a mutation affecting stomatal development and distribution. Encodes a protein similar to serine proteases.	extracellular	Q9ZUF6	Subtilisin-like protease SBT1.8.	262265±46103	368633±125024	445428±274956	0.491159	NS	0.764165	NS	NS	NS	a	a	a	8	3
PGSC0003DMT400010401	Subtilisin inhibitor 1 [Source:PGSC_GENE;Acc:PGSC0003DMG400004064]	cytosol	AT2G38870	Serine protease inhibitor, potato inhibitor I-type family protein;Predicted to encode a PR (pathogenesis-related) peptide that belongs to the PR-6 proteinase inhibitor family. Six putative PR-6-type protein encoding genes are found in Arabidopsis: At2g38900, At2g38870, At5g43570, At5g43580, At3g50020 and At3g46860.	extracellular			181453±106032	44532±41890	36412±32591	-2.0267	NS	-2.3171	NS	NS	NS	a	a	a	2	2
PGSC0003DMT400010886	Thaumatin [Source:PGSC_GENE;Acc:PGSC0003DMG400004259]	cytosol	AT4G11650	osmotin 34;osmotin-like protein	extracellular	P50700	Osmotin-like protein OSM34; Belongs to the thaumatin family.	1375618±904159	1964979±1884126	1636699±1595736	0.514434	NS	0.250708	NS	NS	NS	a	a	a	8	7
PGSC0003DMT400011028	Stellacyanin [Source:PGSC_GENE;Acc:PGSC0003DMG400004317]	plasma membrane	AT1G64640	early nodulin-like protein 8;	extracellular	Q6NLD7	Early nodulin-like protein 8.	1738694±907828	6958681±658258	6566761±1475576	2.00081	0.0129735	1.91718	0.0217088	14.764	0.0048164	a	b	b	4	4
PGSC0003DMT400012257	Pepsin A [Source:PGSC_GENE;Acc:PGSC0003DMG400004810]	vacuole,plasma membrane	AT4G16563	Eukaryotic aspartyl protease family protein;	extracellular	Q940R4	Probable aspartyl protease At4g16563; Belongs to the peptidase A1 family.	43753±15381	229752±45223	493330±75766	2.39263	0.0158829	3.49511	0.0037852	38.168	0.00038698	a	b	c	1	1
PGSC0003DMT400012499	Beta-galactosidase [Source:PGSC_GENE;Acc:PGSC0003DMG400004881]	cytosol	AT1G72990	beta-galactosidase 17;	extracellular	Q93Z24	Beta-galactosidase 17; Belongs to the glycosyl hydrolase 35 family.	87886±9288	37355±5475	18946±13700	-1.23434	0.0129421	-2.21376	0.00805858	25.154	0.0012099	b	a	a	1	1
PGSC0003DMT400012716	Xylanase Xyn2 [Source:PGSC_GENE;Acc:PGSC0003DMG400004955]	mitochondrion	AT1G58370	glycosyl hydrolase family 10 protein / carbohydrate-binding domain-containing protein;Encodes a protein with xylanase activity.	extracellular	A0A1P8AWH8	Endo-1,4-beta-xylanase 1; Binds to and hydrolyzes insoluble and soluble xylan substrates (By similarity). Exhibits xylanase activity.	4586714±1110561	9940406±1407116	15093159±5722893	1.11584	0.024451	1.71836	NS	NS	NS	a	a	a	22	22
PGSC0003DMT400013309	Conserved gene of unknown function [Source:PGSC_GENE;Acc:PGSC0003DMG401005194]	cytosol	AT2G47010	;	extracellular	Q944A3	Calcium/calcium/calmodulin-dependent Serine/Threonine-kinase.	2175873±230550	5435988±1402769	3673304±1053003	1.32095	0.0378387	0.755484	NS	NS	NS	a	a	a	14	14
PGSC0003DMT400013373	Zinc finger protein [Source:PGSC_GENE;Acc:PGSC0003DMG400005215]	cytosol	AT1G56670	GDSL-like Lipase/Acylhydrolase superfamily protein;	extracellular	Q9FXB6	GDSL esterase/lipase LIP-4.	71148±21993	536499±120485	1065784±262197	2.91467	0.0164004	3.90494	0.0101788	17.744	0.0030248	a	a	b	3	3
PGSC0003DMT400014352	Aspartic proteinase nepenthesin-1 [Source:PGSC_GENE;Acc:PGSC0003DMG400005628]	vacuole,endoplasmic reticulum	AT3G18490	Eukaryotic aspartyl protease family protein;	extracellular	Q9LS40	Protein ASPARTIC PROTEASE IN GUARD CELL 1; Aspartic protease involved in drought avoidance through abscisic acid signaling; Belongs to the peptidase A1 family.	983489±122679	1833132±287409	1298669±412973	0.898329	0.0286367	0.401053	NS	NS	NS	a	a	a	9	9
PGSC0003DMT400015439	Leucine-rich repeat/extensin [Source:PGSC_GENE;Acc:PGSC0003DMG400006027]	vacuole,endoplasmic reticulum	AT1G62440	leucine-rich repeat/extensin 2;encodes a paralog of LRX1 (LEUCINE-RICH REPEAT/EXTENSIN 1) which acts synergistically with LRX1 in root hair cell morphogenesis.	extracellular	O48809	Leucine-rich repeat extensin-like protein 2; Modulates cell morphogenesis by regulating cell wall formation and assembly, and/or growth polarization. Together with LRX2, component of the extracellular mechanism regulating root hair morphogenesis and elongation.	7176±10149	0±0	79417±112313	-19.4529	NS	3.46815	NS	NS	NS	a	a	a	2	2
PGSC0003DMT400016545	GDSL-like Lipase/Acylhydrolase family protein [Source:PGSC_GENE;Acc:PGSC0003DMG400006461]	plastid	AT5G03980	SGNH hydrolase-type esterase superfamily protein;	extracellular	Q9LZB2	GDSL esterase/lipase At5g03980.	128947±27500	71354±45271	73126±22431	-0.853704	NS	-0.818327	NS	NS	NS	a	a	a	5	2
PGSC0003DMT400016546	GDSL-like Lipase/Acylhydrolase family protein [Source:PGSC_GENE;Acc:PGSC0003DMG400006462]	vacuole,endoplasmic reticulum	AT1G28590	GDSL-like Lipase/Acylhydrolase superfamily protein;	extracellular	Q8RXT9	GDSL esterase/lipase At1g28590.	177628±43840	452256±38570	751658±334592	1.34828	0.0129421	2.08122	NS	NS	NS	a	a	a	6	3
PGSC0003DMT400018099	1-O-acylglucose:anthocyanin-O-acyltransferase [Source:PGSC_GENE;Acc:PGSC0003DMG401007028]	vacuole	AT1G73300	serine carboxypeptidase-like 2;	extracellular	Q9CAU3	Serine carboxypeptidase-like 2; Probable carboxypeptidase.	79884±21780	51332±26336	11084±15676	-0.63803	NS	-2.84936	0.0268833	NS	NS	a	a	a	2	2
PGSC0003DMT400018379	Serine carboxypeptidase III [Source:PGSC_GENE;Acc:PGSC0003DMG400007137]	vacuole	AT3G45010	serine carboxypeptidase-like 48;	extracellular	Q56WF8	Serine carboxypeptidase-like 48; Probable carboxypeptidase.	12676362±634007	15021894±1506531	16165761±3904040	0.244926	NS	0.350801	NS	NS	NS	a	a	a	22	18
PGSC0003DMT400020220	GDSL esterase/lipase [Source:PGSC_GENE;Acc:PGSC0003DMG400007815]	cytosol	AT1G58430	GDSL-like Lipase/Acylhydrolase family protein;Encodes an anther-specific proline-rich protein.	extracellular	Q9SIQ2	GDSL esterase/lipase At2g31550.	1064109±434234	6148626±3089246	15023529±6548149	2.53062	NS	3.81951	0.0422509	NS	NS	a	a	a	2	2
PGSC0003DMT400020546	Subtilisin-like protease preproenzyme [Source:PGSC_GENE;Acc:PGSC0003DMG400007958]	plastid	AT5G67090	Subtilisin-like serine endopeptidase family protein;	extracellular	Q9FHA4	Subtilisin-like protease SBT1.9.	101348±33689	339872±97898	456038±142014	1.74567	0.0375131	2.16984	0.0304064	NS	NS	a	a	a	7	5
PGSC0003DMT400020654	Cysteine protease [Source:PGSC_GENE;Acc:PGSC0003DMG400008004]	cytosol	AT5G43060	Granulin repeat cysteine protease family protein;	extracellular	Q9FMH8	Probable cysteine protease RD21B; Probable thiol protease.	2405881±97876	1663126±297322	913340±194408	-0.532668	0.0353881	-1.39734	0.00268137	24.611	0.0012827	c	b	a	9	9
PGSC0003DMT400020768	Protein Z [Source:PGSC_GENE;Acc:PGSC0003DMG400008034]	cytosol	AT1G47710	Serine protease inhibitor (SERPIN) family protein;	extracellular	Q9S7T8	Serpin-ZX; Inhibits metacaspase-9 (MC9) cysteine protease. Functions through cleavage of its reactive center loop and covalent binding to MC9. Involved in the control of elicitor-stimulated programmed cell death (PCD). During infection by the necrotrophic fungal pathogen Botrytis cinerea, functions to protect cells by limiting the PCD- promoting protease RD21A activity that is released from the E…	2202825±668242	2308217±177345	2509793±190555	0.0674239	NS	0.188214	NS	NS	NS	a	a	a	16	16
PGSC0003DMT400020833	Fasciclin-like AGP 13 [Source:PGSC_GENE;Acc:PGSC0003DMG400008063]	cytosol	AT5G03170	FASCICLIN-like arabinogalactan-protein 11;	extracellular	Q8LEJ6	Fasciclin-like arabinogalactan protein 11; May be a cell surface adhesion protein.	70913±61403	177698±161543	107248±39676	1.32531	NS	0.596835	NS	NS	NS	a	a	a	1	1
PGSC0003DMT400021703	Endo-1,4-beta-xylanase A [Source:PGSC_GENE;Acc:PGSC0003DMG400008420]	mitochondrion	AT4G38650	Glycosyl hydrolase family 10 protein;	extracellular	Q84VX1	Glycosyl hydrolase family 10 protein.	1375327±144843	1997892±446290	2538426±413289	0.538704	NS	0.884159	0.0245266	NS	NS	a	a	a	13	13
PGSC0003DMT400022056	Cellulase containing protein [Source:PGSC_GENE;Acc:PGSC0003DMG400008553]	vacuole	AT5G66460	Glycosyl hydrolase superfamily protein;	extracellular			20042168±346907	46422134±7667736	66996904±11853431	1.21177	0.0190463	1.74106	0.00916451	16.668	0.0035486	a	b	b	30	30
PGSC0003DMT400023727	Pectinesterase [Source:PGSC_GENE;Acc:PGSC0003DMG400009178]	cytosol	AT3G14310	pectin methylesterase 3;encodes a pectin methylesterase, targeted by a cellulose binding protein (CBP) from the parasitic nematode Heterodera schachtii during parasitism.	extracellular	O49006	Pectinesterase/pectinesterase inhibitor 3; Acts in the modification of cell walls via demethylesterification of cell wall pectin; In the C-terminal section; belongs to the pectinesterase family.	126989±11560	109521±33645	733179±913717	-0.213494	NS	2.52946	NS	NS	NS	a	a	a	9	9
PGSC0003DMT400023863	Beta-galactosidase [Source:PGSC_GENE;Acc:PGSC0003DMG402009228]	cytosol	AT1G77410	beta-galactosidase 16;	extracellular	Q8GX69	Beta-galactosidase 16.	152161±24013	423619±82692	581116±327537	1.47717	0.0217941	1.93323	NS	NS	NS	a	a	a	12	4
PGSC0003DMT400024138	Lyase [Source:PGSC_GENE;Acc:PGSC0003DMG400009330]	cytosol	AT1G09890	Rhamnogalacturonate lyase family protein;	extracellular	A0A1P8AQ71	Rhamnogalacturonate lyase family protein.	181905±88157	533626±106661	709980±332813	1.55264	0.0316817	1.96459	NS	NS	NS	a	a	a	8	7
PGSC0003DMT400024533	Periplasmic beta-glucosidase [Source:PGSC_GENE;Acc:PGSC0003DMG401009485]	vacuole	AT1G78060	Glycosyl hydrolase family protein;	extracellular	Q9SGZ5	Probable beta-D-xylosidase 7.	0±0	0±0	149700±113944	0	NS	23.8356	NS	NS	NS	a	a	a	9	1
PGSC0003DMT400024535	Periplasmic beta-glucosidase [Source:PGSC_GENE;Acc:PGSC0003DMG402009485]	vacuole,plasma membrane	AT1G78060	Glycosyl hydrolase family protein;	extracellular	Q9SGZ5	Probable beta-D-xylosidase 7.	1221700±108351	2801341±250452	3545667±505414	1.19723	0.0105039	1.53717	0.00668247	25.613	0.0011525	a	b	b	21	13
PGSC0003DMT400024841	Hydrolase, hydrolyzing O-glycosyl compounds [Source:PGSC_GENE;Acc:PGSC0003DMG400009602]	vacuole,plasma membrane	AT1G13130	Cellulase (glycosyl hydrolase family 5) protein;	extracellular	Q66GP7	Cellulase (Glycosyl hydrolase family 5) protein; Belongs to the glycosyl hydrolase 5 (cellulase A) family.	1972645±333256	4430053±733097	6657774±2902452	1.16719	0.0233357	1.75491	NS	NS	NS	a	a	a	20	19
PGSC0003DMT400025772	Peroxidase [Source:PGSC_GENE;Acc:PGSC0003DMG400009950]	cytosol	AT5G42180	Peroxidase superfamily protein;	extracellular	Q43872	Peroxidase 64; Removal of H(2)O(2), oxidation of toxic reductants, biosynthesis and degradation of lignin, suberization, auxin catabolism, response to environmental stresses such as wounding, pathogen attack and oxidative stress. These functions might be dependent on each isozyme/isoform in each plant tissue; Belongs to the peroxidase family. Classical plant (class III) peroxidase subfamily.	63868±28589	45010±15108	32565±27253	-0.504846	NS	-0.971769	NS	NS	NS	a	a	a	2	1
PGSC0003DMT400026265	Cysteine protease inhibitor 1 [Source:PGSC_GENE;Acc:PGSC0003DMG400010134]	cytosol	AT1G72290	Kunitz family trypsin and protease inhibitor protein;	extracellular			250933±252361	98691±116442	39699±33284	-1.34631	NS	-2.66011	NS	NS	NS	a	a	a	3	2
PGSC0003DMT400026271	Stigma expressed protein [Source:PGSC_GENE;Acc:PGSC0003DMG400010136]	vacuole	AT1G17860	Kunitz family trypsin and protease inhibitor protein;	extracellular	Q9LMU2	Kunitz trypsin inhibitor 5; Can inhibit both serine proteases and cysteine proteases. May be involved in the modulation of the proteases that participate in the hydrolysis of dietary proteins in the gut of spider mites.	222931±122395	329907±140263	278955±53368	0.565459	NS	0.323432	NS	NS	NS	a	a	a	1	1
PGSC0003DMT400026272	Cysteine protease inhibitor 1 [Source:PGSC_GENE;Acc:PGSC0003DMG400010137]	vacuole	AT1G17860	Kunitz family trypsin and protease inhibitor protein;	extracellular			365712±226640	178166±133300	60580±42055	-1.03748	NS	-2.5938	NS	NS	NS	a	a	a	5	5
PGSC0003DMT400026293	Conserved gene of unknown function [Source:PGSC_GENE;Acc:PGSC0003DMG400010149]	vacuole	AT1G17860	Kunitz family trypsin and protease inhibitor protein;	extracellular	Q9FX28	Kunitz trypsin inhibitor 3; Exhibits Kunitz trypsin protease inhibitor activity. Belongs to the protease inhibitor I3 (leguminous Kunitz- type inhibitor) family.	215106±130346	388272±240649	389241±462153	0.85202	NS	0.855618	NS	NS	NS	a	a	a	3	3
PGSC0003DMT400026364	Miraculin [Source:PGSC_GENE;Acc:PGSC0003DMG400010170]	cytosol	AT1G73260	kunitz trypsin inhibitor 1;Encodes a trypsin inhibitor involved in modulating programmed cell death in plant-pathogen interactions.	extracellular			45999±39153	43397±38481	0±0	-0.0839823	NS	-22.1332	NS	NS	NS	a	a	a	1	1
PGSC0003DMT400027148	Subtilase [Source:PGSC_GENE;Acc:PGSC0003DMG400010470]	cytosol	AT2G05920	Subtilase family protein;	extracellular	Q9FHA4	Subtilisin-like protease SBT1.9.	1228366±462825	1234950±379096	1630730±578285	0.00771165	NS	0.408777	NS	NS	NS	a	a	a	10	8
PGSC0003DMT400027198	Acidic class II 1,3-beta-glucanase [Source:PGSC_GENE;Acc:PGSC0003DMG400010490]	cytosol	AT4G16260	Glycosyl hydrolase superfamily protein;	extracellular	Q8VZJ2	Probable glucan endo-1,3-beta-glucosidase At4g16260; May be involved in plant defense against cyst nematode pathogens; Belongs to the glycosyl hydrolase 17 family.	0±0	11077±15665	35114±29209	20.0791	NS	21.7436	NS	NS	NS	a	a	a	3	1
PGSC0003DMT400027199	Glucan endo-1,3-beta-D-glucosidase [Source:PGSC_GENE;Acc:PGSC0003DMG400010491]	cytosol	AT3G57260	beta-1,3-glucanase 2;beta 1,3-glucanase	extracellular	P33157	Glucan endo-1,3-beta-glucosidase, acidic isoform; Implicated in the defense of plants against pathogens (Probable). Not involved in plasmodesmal callose degradation and in the gating of plasmodesmata during tobamovirus infection. Belongs to the glycosyl hydrolase 17 family.	27001±4785	56169±23171	95508±67415	1.05676	NS	1.82261	NS	NS	NS	a	a	a	2	2
PGSC0003DMT400027557	1-O-acylglucose:anthocyanin-O-acyltransferase [Source:PGSC_GENE;Acc:PGSC0003DMG402010623]	vacuole	AT1G33540	serine carboxypeptidase-like 18;	extracellular	Q9C7Z9	Serine carboxypeptidase-like 18; Probable carboxypeptidase.	1479725±216065	594642±216205	269723±66909	-1.31523	0.0256724	-2.45578	0.00452327	24.034	0.0013666	b	a	a	10	10
PGSC0003DMT400027563	1-O-acylglucose:anthocyanin-O-acyltransferase [Source:PGSC_GENE;Acc:PGSC0003DMG400010625]	vacuole,peroxisome,nucleus	AT1G33540	serine carboxypeptidase-like 18;	extracellular	Q9C7Z9	Serine carboxypeptidase-like 18; Probable carboxypeptidase.	807764±60928	1024155±314017	471813±73864	0.342428	NS	-0.775719	0.0121585	NS	NS	a	a	a	4	4
PGSC0003DMT400028324	Xyloglucan endotransglycosylase [Source:PGSC_GENE;Acc:PGSC0003DMG402010918]	vacuole	AT5G13870	xyloglucan endotransglucosylase/hydrolase 5;EXGT-A4, endoxyloglucan transferase,	extracellular	Q9XIW1	Probable xyloglucan endotransglucosylase/hydrolase protein 5; Catalyzes xyloglucan endohydrolysis (XEH) and/or endotransglycosylation (XET). Cleaves and religates xyloglucan polymers, an essential constituent of the primary cell wall, and thereby participates in cell wall construction of growing tissues (By similarity); Belongs to the glycosyl hydrolase 16 family. XTH group 1 subfamily.	16643±12146	0±0	5118±7238	-20.6665	NS	-1.70138	NS	NS	NS	a	a	a	2	1
PGSC0003DMT400030665	Pectinesterase [Source:PGSC_GENE;Acc:PGSC0003DMG400011746]	cytosol	AT1G05310	Pectin lyase-like superfamily protein;	extracellular	O23038	Probable pectinesterase 8; Acts in the modification of cell walls via demethylesterification of cell wall pectin; Belongs to the pectinesterase family.	437860±78655	383390±9795	326474±131548	-0.191658	NS	-0.423502	NS	NS	NS	a	a	a	2	2
PGSC0003DMT400030796	Protein kinase APK1B, chloroplast [Source:PGSC_GENE;Acc:PGSC0003DMG400011798]	cytosol,plastid,nucleus	AT5G01015	;	extracellular	Q8LBK1	Transmembrane protein.	34643±24623	199397±202109	243900±183887	2.52499	NS	2.81564	NS	NS	NS	a	a	a	2	2
PGSC0003DMT400031195	Cationic peroxidase 1 [Source:PGSC_GENE;Acc:PGSC0003DMG400011948]	cytosol	AT1G14540	Peroxidase superfamily protein;	extracellular	Q9FLC0	Peroxidase 52; Removal of H(2)O(2), oxidation of toxic reductants, biosynthesis and degradation of lignin, suberization, auxin catabolism, response to environmental stresses such as wounding, pathogen attack and oxidative stress. These functions might be dependent on each isozyme/isoform in each plant tissue; Belongs to the peroxidase family. Classical plant (class III) peroxidase subfamily.	31278±2716	54956±28552	789190±882969	0.813099	NS	4.65713	NS	NS	NS	a	a	a	6	2
PGSC0003DMT400031196	Non-specific lipid-transfer protein [Source:PGSC_GENE;Acc:PGSC0003DMG400011949]	cytosol	AT3G51590	lipid transfer protein 12;Encodes a member of the lipid transfer protein family. Proteins of this family are generally small (~9 kD), basic, expressed abundantly and contain eight Cys residues. The proteins can bind fatty acids and acylCoA esters and can transfer several different phospholipids. They are localized to the cell wall. The LTP12 promoter is active exclusively in the tapetum during th…	extracellular			35171±30922	0±0	11652±16478	-21.7459	NS	-1.59378	NS	NS	NS	a	a	a	1	1
PGSC0003DMT400031457	Conserved gene of unknown function [Source:PGSC_GENE;Acc:PGSC0003DMG400012063]	golgi,endoplasmic reticulum	AT2G47010	;	extracellular	Q944A3	Calcium/calcium/calmodulin-dependent Serine/Threonine-kinase.	1278762±160914	2105778±224466	3460024±331778	0.719605	0.024448	1.43603	0.00361791	39.043	0.00036332	a	b	c	10	10
PGSC0003DMT400031935	Trehalase [Source:PGSC_GENE;Acc:PGSC0003DMG400012252]	cytosol,peroxisome,plastid	AT4G24040	trehalase 1;Encodes a trehalase, member of Glycoside Hydrolase Family 37.	extracellular	Q9SU50	Trehalase; Involved in the regulation of trehalose content by hydrolyzing trehalose to glucose.	119710±91605	193093±83433	140481±22233	0.689756	NS	0.230835	NS	NS	NS	a	a	a	3	3
PGSC0003DMT400032516	Serine protease [Source:PGSC_GENE;Acc:PGSC0003DMG400012490]	cytosol	AT1G01900	subtilase family protein;Encodes AtSBT1.1, a subtilisin-like serine protease. Cleaves the phytosulfokine AtPSK4, a growth promoting peptide.	extracellular	O65351	Subtilisin-like protease SBT1.7; Serine protease. Has a substrate preference for the hydrophobic residues Phe and Ala and the basic residue Asp in the P1 position, and for Asp, Leu or Ala in the P1' position. Essential for mucilage release from seed coats. Triggers the accumulation and/or activation of cell wall modifying enzymes necessary either for the loosening of the outer primary cell wall, …	12424±17570	121148±86407	16752±23690	3.28554	NS	0.431156	NS	NS	NS	a	a	a	1	1
PGSC0003DMT400032518	Serine protease [Source:PGSC_GENE;Acc:PGSC0003DMG400012491]	cytosol,nucleus,cytoskeleton	AT1G01900	subtilase family protein;Encodes AtSBT1.1, a subtilisin-like serine protease. Cleaves the phytosulfokine AtPSK4, a growth promoting peptide.	extracellular	O65351	Subtilisin-like protease SBT1.7; Serine protease. Has a substrate preference for the hydrophobic residues Phe and Ala and the basic residue Asp in the P1 position, and for Asp, Leu or Ala in the P1' position. Essential for mucilage release from seed coats. Triggers the accumulation and/or activation of cell wall modifying enzymes necessary either for the loosening of the outer primary cell wall, …	350868±45313	1506432±174712	1527337±306653	2.10214	0.00931106	2.12202	0.0101034	21.481	0.0018402	a	b	b	9	7
PGSC0003DMT400032592	Serine protease [Source:PGSC_GENE;Acc:PGSC0003DMG400012518]	cytosol	AT1G01900	subtilase family protein;Encodes AtSBT1.1, a subtilisin-like serine protease. Cleaves the phytosulfokine AtPSK4, a growth promoting peptide.	extracellular	O65351	Subtilisin-like protease SBT1.7; Serine protease. Has a substrate preference for the hydrophobic residues Phe and Ala and the basic residue Asp in the P1 position, and for Asp, Leu or Ala in the P1' position. Essential for mucilage release from seed coats. Triggers the accumulation and/or activation of cell wall modifying enzymes necessary either for the loosening of the outer primary cell wall, …	248938±90473	456417±196414	724934±466635	0.874568	NS	1.54207	NS	NS	NS	a	a	a	3	2
PGSC0003DMT400032633	Serine protease [Source:PGSC_GENE;Acc:PGSC0003DMG400012534]	cytosol	AT1G04110	Subtilase family protein;Initially identified as a mutation affecting stomatal development and distribution. Encodes a protein similar to serine proteases.	extracellular	Q9ZUF6	Subtilisin-like protease SBT1.8.	22455±4248	94596±11093	89109±5186	2.07471	0.0101555	1.9885	0.00135936	57.604	0.0001213	a	b	b	4	1
PGSC0003DMT400034177	Beta-D-glucan exohydrolase [Source:PGSC_GENE;Acc:PGSC0003DMG400013135]	vacuole,golgi,plasma membrane	AT5G20950	Glycosyl hydrolase family protein;	extracellular	A0A1P8BG25	Glycosyl hydrolase family protein.	50564±4298	12764±9897	46500±49024	-1.98604	0.0187524	-0.120907	NS	NS	NS	a	a	a	6	2
PGSC0003DMT400034631	Aspartic proteinase nepenthesin-1 [Source:PGSC_GENE;Acc:PGSC0003DMG400013307]	vacuole	AT1G66180	Eukaryotic aspartyl protease family protein;	extracellular	Q9FGI3	Eukaryotic aspartyl protease family protein; Belongs to the peptidase A1 family.	0±0	38472±54408	103323±3114	21.8754	NS	23.3007	0.000254416	NS	NS	a	a	a	2	2
PGSC0003DMT400035097	Conserved gene of unknown function [Source:PGSC_GENE;Acc:PGSC0003DMG400013494]	cytosol	AT1G55265	Protein of unknown function, DUF538;	extracellular	Q8LEJ7	At1g55265.	7044440±667980	7120150±1072738	3338854±982168	0.0154227	NS	-1.07713	0.0163714	10.944	0.0099579	b	b	a	6	6
PGSC0003DMT400035649	GDP dissociation inhibitor [Source:PGSC_GENE;Acc:PGSC0003DMG400013714]	cytosol	AT3G59920	RAB GDP dissociation inhibitor 2;RAB GDP DISSOCIATION INHIBITOR 2	cytosol,extracellular	O24653	Guanosine nucleotide diphosphate dissociation inhibitor 2; Regulates the GDP/GTP exchange reaction of most RAB proteins by inhibiting the dissociation of GDP from them, and the subsequent binding of GTP; Belongs to the Rab GDI family.	10259781±1677919	6478108±1223182	4192437±478052	-0.663355	NS	-1.29114	0.0124511	12.409	0.0073798	b	b	a	28	28
PGSC0003DMT400036366	Serine carboxypeptidase III [Source:PGSC_GENE;Acc:PGSC0003DMG400013995]	vacuole	AT3G45010	serine carboxypeptidase-like 48;	extracellular	Q56WF8	Serine carboxypeptidase-like 48; Probable carboxypeptidase.	3636660±281176	4999846±393127	7501565±1758749	0.45927	0.0269348	1.04458	0.0403456	NS	NS	a	a	a	22	16
PGSC0003DMT400036918	Amidase [Source:PGSC_GENE;Acc:PGSC0003DMG400014230]	plastid	AT5G07360	Amidase family protein;	extracellular	F4K6N3	Amidase family protein.	8236450±1010801	11588660±3371190	4724038±1575942	0.492619	NS	-0.802002	NS	NS	NS	a	a	a	9	9
PGSC0003DMT400037341	Fasciclin-like arabinogalactan protein 10 [Source:PGSC_GENE;Acc:PGSC0003DMG400014408]	cytosol,mitochondrion	AT5G55730	FASCICLIN-like arabinogalactan 1;fasciclin-like arabinogalactan-protein 1 (Fla1)	extracellular	Q9FM65	Fasciclin-like arabinogalactan protein 1; May be a cell surface adhesion protein; Belongs to the fasciclin-like AGP family.	20100502±3239548	37998966±6679124	72506972±8750497	0.918729	0.0343209	1.85089	0.00410039	32.334	0.00061206	a	a	b	11	11
PGSC0003DMT400037469	Glucan endo-1,3-beta-glucosidase [Source:PGSC_GENE;Acc:PGSC0003DMG400014457]	vacuole,plasma membrane	AT4G26830	O-Glycosyl hydrolases family 17 protein;	extracellular	Q8VYE5	Glucan endo-1,3-beta-glucosidase 12.	5578±7888	26468±18738	69023±7639	2.24652	NS	3.62936	0.00384284	13.298	0.0062366	a	a	b	1	1
PGSC0003DMT400038362	EDGP [Source:PGSC_GENE;Acc:PGSC0003DMG400014802]	mitochondrion	AT1G03220	Eukaryotic aspartyl protease family protein;	extracellular	Q9ZVS4	Eukaryotic aspartyl protease family protein; Belongs to the peptidase A1 family.	56630±10777	56952±10048	98308±99297	0.00815754	NS	0.795735	NS	NS	NS	a	a	a	2	2
PGSC0003DMT400038500	Subtilisin-like protease [Source:PGSC_GENE;Acc:PGSC0003DMG400014862]	cytosol	AT5G67360	Subtilase family protein;Encodes a subtilisin-like serine protease essential for mucilage release from seed coats.	extracellular	O65351	Subtilisin-like protease SBT1.7; Serine protease. Has a substrate preference for the hydrophobic residues Phe and Ala and the basic residue Asp in the P1 position, and for Asp, Leu or Ala in the P1' position. Essential for mucilage release from seed coats. Triggers the accumulation and/or activation of cell wall modifying enzymes necessary either for the loosening of the outer primary cell wall, …	253428±20169	939632±327146	801063±129305	1.89052	0.0448474	1.66034	0.00797536	NS	NS	a	a	a	10	6
PGSC0003DMT400039091	N-carbamyl-L-amino acid amidohydrolase [Source:PGSC_GENE;Acc:PGSC0003DMG400015115]	plasma membrane,endoplasmic reticulum	AT5G43600	ureidoglycolate amidohydrolase;Encodes a protein with ureidoglycolate amidohydrolase activity in vitro. It is 27% identical and 43% similar to the E. coli allantoate amidohydrolase (AAH), but, in vitro assays with purified protein and allantoate as a substrate do not show any increase in ammonium concentration, indicating that there this enzyme has no AAH activity.	extracellular	Q8VXY9	Ureidoglycolate hydrolase; Involved in the catabolism of purine nucleotides. Can use (S)-ureidoglycolate as substrate, but not (R)-ureidoglycolate or allantoate. The sequential activity of AAH, UGLYAH and UAH allows a complete purine breakdown without the intermediate generation of urea. Belongs to the peptidase M20 family.	331800±34322	529284±95330	220955±25804	0.673729	0.0510354	-0.586562	0.0264692	13.388	0.0061346	b	b	a	9	9
PGSC0003DMT400039505	Alpha-galactosidase [Source:PGSC_GENE;Acc:PGSC0003DMG400015273]	vacuole	AT5G08370	alpha-galactosidase 2;	extracellular	Q8RX86	Alpha-galactosidase 2; May regulate leaf (and possibly other organ) development by functioning in cell wall loosening and cell wall expansion.	5245974±1372586	8568397±2705985	4598517±1838696	0.707815	NS	-0.190042	NS	NS	NS	a	a	a	20	19
PGSC0003DMT400040463	Glucan endo-1,3-beta-glucosidase [Source:PGSC_GENE;Acc:PGSC0003DMG401015669]	vacuole,mitochondrion	AT1G66250	O-Glycosyl hydrolases family 17 protein;	extracellular	Q9C7U5	Glucan endo-1,3-beta-glucosidase 2.	2061891±606355	3375502±1269730	2325517±1406593	0.711134	NS	0.173583	NS	NS	NS	a	a	a	3	3
PGSC0003DMT400042258	Transferase, transferring glycosyl groups [Source:PGSC_GENE;Acc:PGSC0003DMG400016403]	cytosol	AT4G14100	transferases, transferring glycosyl groups;	extracellular	Q67YC9	Uncharacterized protein At4g14100.	717822±28594	513290±160131	280876±138282	-0.483852	NS	-1.35369	0.0167098	NS	NS	a	a	a	4	4
PGSC0003DMT400043496	SCUTL2 [Source:PGSC_GENE;Acc:PGSC0003DMG401016888]	cytosol	AT1G75030	thaumatin-like protein 3;encodes a PR5-like protein	extracellular	Q9C9P9	Thaumatin-like protein; 28949-28112.	29628±21026	43092±31034	34375±48613	0.540435	NS	0.214368	NS	NS	NS	a	a	a	1	1
PGSC0003DMT400043856	Subtilisin-like serine protease [Source:PGSC_GENE;Acc:PGSC0003DMG400017023]	vacuole,plasma membrane	AT3G14240	Subtilase family protein;	extracellular	Q9LUM3	Subtilisin-like protease SBT1.5.	56573±42508	51200±72408	419104±238204	-0.143959	NS	2.88913	NS	NS	NS	a	a	a	2	1
PGSC0003DMT400046306	FAD-linked oxidoreductase 1 [Source:PGSC_GENE;Acc:PGSC0003DMG400017975]	cytosol	AT2G34790	FAD-binding Berberine family protein;	extracellular	Q9SUC6	Berberine bridge enzyme-like 22.	19552±5324	92341±20263	140807±12918	2.23968	0.0188284	2.84835	0.00176405	36.894	0.00042526	a	b	c	1	1
PGSC0003DMT400047067	Germin [Source:PGSC_GENE;Acc:PGSC0003DMG400018276]	cytosol	AT1G09560	germin-like protein 5;germin-like protein (GLP5)	extracellular	P94014	Germin-like protein subfamily 2 member 1; May play a role in plant defense. Probably has no oxalate oxidase activity even if the active site is conserved.	483800±49355	643410±189127	1041103±625595	0.411328	NS	1.10563	NS	NS	NS	a	a	a	4	4
PGSC0003DMT400048506	Beta expansin 2 [Source:PGSC_GENE;Acc:PGSC0003DMG400018844]	plastid	AT1G65680	expansin B2;member of BETA-EXPANSINS. Naming convention from the Expansin Working Group (Kende et al, 2004. Plant Mol Bio)	extracellular	Q9SHY6	Putative expansin-B2; May cause loosening and extension of plant cell walls by disrupting non-covalent bonding between cellulose microfibrils and matrix glucans. No enzymatic activity has been found (By similarity). Belongs to the expansin family. Expansin B subfamily.	204208±20750	136326±118111	55704±42894	-0.582974	NS	-1.8742	0.0164152	NS	NS	a	a	a	1	1
PGSC0003DMT400048684	Polyphenol oxidase [Source:PGSC_GENE;Acc:PGSC0003DMG400018916]	plastid	AT3G21351	;	extracellular			4320571±745698	3886428±760571	2365646±595789	-0.152777	NS	-0.868988	0.0458091	NS	NS	a	a	a	16	11
PGSC0003DMT400049234	Glyoxal oxidase [Source:PGSC_GENE;Acc:PGSC0003DMG400019141]	plasma membrane	AT3G53950	glyoxal oxidase-related protein;	extracellular	Q9M332	Glyoxal oxidase-related protein.	187665±60299	313935±39662	207503±115205	0.742311	NS	0.144978	NS	NS	NS	a	a	a	5	5
PGSC0003DMT400049349	ATP binding protein [Source:PGSC_GENE;Acc:PGSC0003DMG400019173]	plasma membrane	AT1G21210	wall associated kinase 4;cell wall-associated ser/thr kinase involved in cell elongation and lateral root development	extracellular	Q9LMP1	Wall-associated receptor kinase 2; Serine/threonine-protein kinase that may function as a signaling receptor of extracellular matrix component. Binding to pectin may have significance in the control of cell expansion, morphogenesis and development.	5347385±776053	5821130±2010937	18724005±11521308	0.122466	NS	1.80798	NS	NS	NS	a	a	a	1	1
PGSC0003DMT400050018	0	cytosol	AT3G04720	pathogenesis-related 4;Encodes a protein similar to the antifungal chitin-binding protein hevein from rubber tree latex. mRNA levels increase in response to ethylene and turnip crinkle virus infection.	extracellular	P43082	Hevein-like preproprotein; Fungal growth inhibitors. Neither CB-HEL nor CD-HEL have chitinase activity, but both have antimicrobial activities. CD-HEL has RNase, but no DNase activity.	249536±113078	439216±236400	554011±169481	0.815682	NS	1.15067	NS	NS	NS	a	a	a	4	2
PGSC0003DMT400050024	Pathogen-and wound-inducible antifungal protein CBP20 [Source:PGSC_GENE;Acc:PGSC0003DMG400019437]	cytosol	AT3G04720	pathogenesis-related 4;Encodes a protein similar to the antifungal chitin-binding protein hevein from rubber tree latex. mRNA levels increase in response to ethylene and turnip crinkle virus infection.	extracellular	P43082	Hevein-like preproprotein; Fungal growth inhibitors. Neither CB-HEL nor CD-HEL have chitinase activity, but both have antimicrobial activities. CD-HEL has RNase, but no DNase activity.	30142771±17706280	56551973±31473290	41194933±10395998	0.907765	NS	0.450655	NS	NS	NS	a	a	a	9	9
PGSC0003DMT400050142	Cationic peroxidase 1 [Source:PGSC_GENE;Acc:PGSC0003DMG400019473]	mitochondrion	AT1G14550	Peroxidase superfamily protein;	extracellular	Q96512	Peroxidase 9; Removal of H(2)O(2), oxidation of toxic reductants, biosynthesis and degradation of lignin, suberization, auxin catabolism, response to environmental stresses such as wounding, pathogen attack and oxidative stress. These functions might be dependent on each isozyme/isoform in each plant tissue; Belongs to the peroxidase family. Classical plant (class III) peroxidase subfamily.	57780±18929	67738±16490	216216±104955	0.229398	NS	1.90383	NS	NS	NS	a	a	a	3	1
PGSC0003DMT400050536	Alpha-l-fucosidase [Source:PGSC_GENE;Acc:PGSC0003DMG400019638]	cytosol	AT2G28100	alpha-L-fucosidase 1;Encodes a protein with &#945;-fucosidase activity. The activity was assessed on 2'-fucosyl-lactitol. AtFUC1 was not able to act on XXFG substrates, at least when heterologously expressed in <i>Pichia pastoris</i>. The enzyme has been postulated to act on fucosylated substrates other than xyloglucan oligosaccharides. was shown (<i>Pichia pastoris</i>) to hydrolyze fucose in 3-…	extracellular	Q8GW72	Alpha-L-fucosidase 1; Hydrolyzes both 3- and 4-linked fucoses in Lewis determinants. Not active on neither 2-linked fucose nor on fucose in alpha-1,3-linkage to the innermost GlcNAc. Belongs to the glycosyl hydrolase 29 family.	420186±91668	279285±110462	49518±27461	-0.589292	NS	-3.085	0.00962686	9.8338	0.012773	b	b	a	6	6
PGSC0003DMT400050890	Lignin-forming anionic peroxidase [Source:PGSC_GENE;Acc:PGSC0003DMG400019766]	cytosol	AT1G14540	Peroxidase superfamily protein;	extracellular	Q9M9Q9	Peroxidase 5; Removal of H(2)O(2), oxidation of toxic reductants, biosynthesis and degradation of lignin, suberization, auxin catabolism, response to environmental stresses such as wounding, pathogen attack and oxidative stress. These functions might be dependent on each isozyme/isoform in each plant tissue; Belongs to the peroxidase family. Classical plant (class III) peroxidase subfamily.	81553±5114	528424±109990	586980±161802	2.69589	0.0153952	2.8475	0.0163495	11.972	0.0080448	a	b	b	1	1
PGSC0003DMT400051440	Pectinacetylesterase [Source:PGSC_GENE;Acc:PGSC0003DMG402019982]	cytosol	AT5G23870	Pectinacetylesterase family protein;	extracellular	B9DFR3	Pectin acetylesterase 9; Hydrolyzes acetyl esters in homogalacturonan regions of pectin. In type I primary cell wall, galacturonic acid residues of pectin can be acetylated at the O-2 and O-3 positions. Decreasing the degree of acetylation of pectin gels in vitro alters their physical properties; Belongs to the pectinacetylesterase family.	375331±32272	318838±24971	269895±130431	-0.235341	NS	-0.475767	NS	NS	NS	a	a	a	3	3
PGSC0003DMT400051528	Lichenase [Source:PGSC_GENE;Acc:PGSC0003DMG400020017]	cytosol	AT3G57240	beta-1,3-glucanase 3;encodes a member of glycosyl hydrolase family 17	extracellular	Q8VZJ2	Probable glucan endo-1,3-beta-glucosidase At4g16260; May be involved in plant defense against cyst nematode pathogens; Belongs to the glycosyl hydrolase 17 family.	204020±79634	235970±49138	532692±472851	0.209897	NS	1.38459	NS	NS	NS	a	a	a	10	1
PGSC0003DMT400051832	Wound-inducible carboxypeptidase [Source:PGSC_GENE;Acc:PGSC0003DMG400020116]	mitochondrion	AT4G12910	serine carboxypeptidase-like 20;	extracellular	Q8L7B2	Serine carboxypeptidase-like 20; Probable carboxypeptidase.	883168±338368	967961±40252	1048556±199891	0.132261	NS	0.247644	NS	NS	NS	a	a	a	7	5
PGSC0003DMT400052036	Translocon-associated protein beta family protein [Source:PGSC_GENE;Acc:PGSC0003DMG400020198]	plasma membrane,endoplasmic reticulum	AT5G14030	translocon-associated protein beta (TRAPB) family protein;	extracellular	Q94BY3	Translocon-associated protein subunit beta; TRAP proteins are part of a complex whose function is to bind calcium to the ER membrane and thereby regulate the retention of ER resident proteins; Belongs to the TRAP-beta family.	513280±125592	552317±27026	352202±62003	0.10575	NS	-0.543342	NS	NS	NS	a	a	a	4	4
PGSC0003DMT400052649	Peroxidase [Source:PGSC_GENE;Acc:PGSC0003DMG400020437]	cytosol	AT1G14550	Peroxidase superfamily protein;	extracellular	Q9FLC0	Peroxidase 52; Removal of H(2)O(2), oxidation of toxic reductants, biosynthesis and degradation of lignin, suberization, auxin catabolism, response to environmental stresses such as wounding, pathogen attack and oxidative stress. These functions might be dependent on each isozyme/isoform in each plant tissue; Belongs to the peroxidase family. Classical plant (class III) peroxidase subfamily.	0±0	15197659±2260000	21386806±7547650	30.5012	0.00878637	30.9941	0.0207829	11.706	0.0084888	a	b	b	2	1
PGSC0003DMT400052984	Gamma interferon inducible lysosomal thiol reductase family protein [Source:PGSC_GENE;Acc:PGSC0003DMG400020559]	cytosol	AT1G07080	Thioredoxin superfamily protein;	extracellular	Q93VQ6	Interferon inducible-lysosomal thiol reductase.	9047024±1436161	6466692±1545468	3223604±1029471	-0.484415	NS	-1.48877	0.0143007	9.2704	0.014614	b	b	a	9	2
PGSC0003DMT400053422	Germin 3 [Source:PGSC_GENE;Acc:PGSC0003DMG400020723]	vacuole	AT5G39110	RmlC-like cupins superfamily protein;	extracellular	P92997	Germin-like protein subfamily 1 member 13; May play a role in plant defense. Probably has no oxalate oxidase activity even if the active site is conserved.	0±0	3633±5138	122478±136635	18.4708	NS	23.546	NS	NS	NS	a	a	a	2	1
PGSC0003DMT400053613	Cationic peroxidase 1 [Source:PGSC_GENE;Acc:PGSC0003DMG400020799]	cytosol	AT2G18150	Peroxidase superfamily protein;	extracellular	Q9FLC0	Peroxidase 52; Removal of H(2)O(2), oxidation of toxic reductants, biosynthesis and degradation of lignin, suberization, auxin catabolism, response to environmental stresses such as wounding, pathogen attack and oxidative stress. These functions might be dependent on each isozyme/isoform in each plant tissue; Belongs to the peroxidase family. Classical plant (class III) peroxidase subfamily.	0±0	4318±6107	49670±44610	18.7201	NS	22.2439	NS	NS	NS	a	a	a	3	1
PGSC0003DMT400053618	Peroxidase 2 [Source:PGSC_GENE;Acc:PGSC0003DMG400020801]	plastid	AT1G14550	Peroxidase superfamily protein;	extracellular	Q9FLC0	Peroxidase 52; Removal of H(2)O(2), oxidation of toxic reductants, biosynthesis and degradation of lignin, suberization, auxin catabolism, response to environmental stresses such as wounding, pathogen attack and oxidative stress. These functions might be dependent on each isozyme/isoform in each plant tissue; Belongs to the peroxidase family. Classical plant (class III) peroxidase subfamily.	29544±41781	45716±32439	521805±620560	0.629839	NS	4.14258	NS	NS	NS	a	a	a	8	4
PGSC0003DMT400054393	Reticuline oxidase [Source:PGSC_GENE;Acc:PGSC0003DMG400021112]	vacuole,plasma membrane	AT1G30760	FAD-binding Berberine family protein;	extracellular	Q93ZA3	Berberine bridge enzyme-like 13; Mediates oxidation of cinnamyl alcohol and of p-hydroxylated derivatives of cinnamyl alcohol (i.e. the monolignols p-coumaryl-, coniferyl-, and sinapyl alcohol) to their corresponding aldehydes. Can use cinnamyl alcohol and derivatives, as well as beta-O-glycosylated form of coniferyl alcohol (coniferin) as substrate. Belongs to the oxygen-dependent FAD-linked oxi…	19056±21247	44804±32196	23897±23476	1.23335	NS	0.326525	NS	NS	NS	a	a	a	5	2
PGSC0003DMT400055014	Subtilisin-type protease [Source:PGSC_GENE;Acc:PGSC0003DMG400021348]	cytosol,plastid,nucleus	AT1G20160	Subtilisin-like serine endopeptidase family protein;	extracellular	Q9LNU1	CO(2)-response secreted protease; Mediates CO(2)-controlled stomatal development by cleaving peptide EPF2 (AC Q8LC53). Not active on peptides EPF1 (AC Q8S8I4) or stomagen (AC Q9SV72).	8361±5946	53443±17167	125230±81332	2.67627	0.0327609	3.90479	NS	NS	NS	a	a	a	3	3
PGSC0003DMT400055141	Lysosomal Pro-X carboxypeptidase [Source:PGSC_GENE;Acc:PGSC0003DMG400021399]	plasma membrane,endoplasmic reticulum	AT5G65760	Serine carboxypeptidase S28 family protein;	extracellular	Q1JPM1	Serine carboxypeptidase S28 family protein.	1089404±38359	624591±102747	236590±30503	-0.802556	0.0146262	-2.20308	0.000659334	84.412	4.0424e-05	c	b	a	5	5
PGSC0003DMT400055905	Thioredoxin h [Source:PGSC_GENE;Acc:PGSC0003DMG400021716]	cytosol	AT1G11530	C-terminal cysteine residue is changed to a serine 1;Encodes a monocysteinic thioredoxin, thioredoxin in which the second cysteine of the redox site is replaced by a serine, with low disulfide reductase but efficient disulfide isomerase activity.	cytosol,extracellular	Q8LDI5	Thioredoxin-like protein CXXS1; Possesses low disulfide reductase activity, but efficient protein disulfide isomerase activity. Does not possess deglutathionylation activity.	713675±154984	874402±211724	221162±51462	0.29303	NS	-1.69016	0.017824	9.7226	0.013111	b	b	a	2	2
PGSC0003DMT400057522	Suberization-associated anionic peroxidase [Source:PGSC_GENE;Acc:PGSC0003DMG400022342]	cytosol	AT2G18150	Peroxidase superfamily protein;	extracellular	Q9FLC0	Peroxidase 52; Removal of H(2)O(2), oxidation of toxic reductants, biosynthesis and degradation of lignin, suberization, auxin catabolism, response to environmental stresses such as wounding, pathogen attack and oxidative stress. These functions might be dependent on each isozyme/isoform in each plant tissue; Belongs to the peroxidase family. Classical plant (class III) peroxidase subfamily.	9183802±2864403	7500787±1230908	3739738±883083	-0.29205	NS	-1.29615	NS	NS	NS	a	a	a	6	4
PGSC0003DMT400058490	Phosphoesterase family protein [Source:PGSC_GENE;Acc:PGSC0003DMG400022715]	vacuole,endoplasmic reticulum	AT2G26870	non-specific phospholipase C2;	extracellular	O81020	Non-specific phospholipase C2.	1066228±296602	5167181±2052972	7062470±1335371	2.27686	0.0496449	2.72766	0.00709474	9.2616	0.014646	a	b	b	17	15
PGSC0003DMT400058538	APO protein 1, chloroplastic [Source:PGSC_GENE;Acc:PGSC0003DMG400022740]	cytosol	AT1G64810	Arabidopsis thaliana protein of unknown function (DUF794);chloroplast APO1	extracellular	Q9XIR4	APO protein 1, chloroplastic; Involved in the stable assembly of several 4Fe-4S cluster- containing complexes of chloroplasts. May participate in 4Fe-4S cofactor incorporation into psaA and/or psaB during translation.	91573±21941	39432±14250	4116±5821	-1.21555	0.0489262	-4.47561	0.00973194	16.169	0.0038334	b	a	a	2	2
PGSC0003DMT400059161	Hydrolase [Source:PGSC_GENE;Acc:PGSC0003DMG400022980]	cytosol	AT1G13750	Purple acid phosphatases superfamily protein;	extracellular	Q5MAU8	Probable inactive purple acid phosphatase 27.	146029±17134	79917±11205	333344±373339	-0.869689	0.0208009	1.19076	NS	NS	NS	a	a	a	2	2
PGSC0003DMT400059506	Alpha-1,4-glucan-protein synthase [UDP-forming] [Source:PGSC_GENE;Acc:PGSC0003DMG403023117]	cytosol	AT5G16510	Alpha-1,4-glucan-protein synthase family protein;	cytosol,extracellular	Q9FFD2	Probable UDP-arabinopyranose mutase 5; Probable UDP-L-arabinose mutase involved in the biosynthesis of cell wall non-cellulosic polysaccharides. Belongs to the RGP family.	1290434±84338	940624±237886	415388±182371	-0.456166	NS	-1.63532	0.00722736	12.004	0.0079934	b	b	a	10	10
PGSC0003DMT400060192	Conserved gene of unknown function [Source:PGSC_GENE;Acc:PGSC0003DMG400023415]	vacuole,endoplasmic reticulum	AT3G55230	Disease resistance-responsive (dirigent-like protein) family protein;	extracellular	Q9M3C8	Dirigent protein 24; Dirigent proteins impart stereoselectivity on the phenoxy radical-coupling reaction, yielding optically active lignans from two molecules of coniferyl alcohol in the biosynthesis of lignans, flavonolignans, and alkaloids and thus plays a central role in plant secondary metabolism.	33409±15290	92310±36974	143999±60969	1.46624	NS	2.10775	NS	NS	NS	a	a	a	1	1
PGSC0003DMT400061291	Conserved gene of unknown function [Source:PGSC_GENE;Acc:PGSC0003DMG400023854]	vacuole	AT5G12950	Putative glycosyl hydrolase of unknown function (DUF1680);	extracellular	Q9LXU4	Proline-tRNA ligase (DUF1680).	1961981±741750	3338647±215864	3367479±864422	0.766952	NS	0.779358	NS	NS	NS	a	a	a	21	21
PGSC0003DMT400061480	Cytoplasmic small heat shock protein class I [Source:PGSC_GENE;Acc:PGSC0003DMG400023922]	cytosol	AT1G50060	CAP (Cysteine-rich secretory proteins, Antigen 5, and Pathogenesis-related 1 protein) superfamily protein;	extracellular	Q9ZNS4	Pathogenesis-related protein 1; Probably involved in the defense reaction of plants against pathogens.	8964±12677	20508±29002	23134±23081	1.19392	NS	1.36779	NS	NS	NS	a	a	a	3	1
PGSC0003DMT400061679	FAD binding domain containing protein [Source:PGSC_GENE;Acc:PGSC0003DMG400024003]	vacuole,plasma membrane	AT2G46760	D-arabinono-1,4-lactone oxidase family protein;	extracellular	O81032	Probable L-gulonolactone oxidase 6; May be involved in the biosynthesis of ascorbic acid. Belongs to the oxygen-dependent FAD-linked oxidoreductase family.	57374±13208	35883±8256	34766±29922	-0.677104	NS	-0.722723	NS	NS	NS	a	a	a	1	1
PGSC0003DMT400062414	Reticuline oxidase [Source:PGSC_GENE;Acc:PGSC0003DMG400024289]	vacuole,plasma membrane	AT1G30760	FAD-binding Berberine family protein;	extracellular	Q93ZA3	Berberine bridge enzyme-like 13; Mediates oxidation of cinnamyl alcohol and of p-hydroxylated derivatives of cinnamyl alcohol (i.e. the monolignols p-coumaryl-, coniferyl-, and sinapyl alcohol) to their corresponding aldehydes. Can use cinnamyl alcohol and derivatives, as well as beta-O-glycosylated form of coniferyl alcohol (coniferin) as substrate. Belongs to the oxygen-dependent FAD-linked oxi…	6314196±518990	16286522±378840	17624446±2351137	1.36701	0.00350629	1.48091	0.00604899	38.574	0.00037574	a	b	b	27	24
PGSC0003DMT400063277	Conserved gene of unknown function [Source:PGSC_GENE;Acc:PGSC0003DMG402024610]	vacuole	AT1G74000	strictosidine synthase 3;encodes a protein similar to strictosidine synthase, which is involved in the production of monoterpene indole alkaloids. This gene belongs to a family of 13 members in Arabidopsis.	extracellular	P92976	Protein STRICTOSIDINE SYNTHASE-LIKE 11; Catalyzes the stereospecific condensation of tryptamine with secologanin to form strictosidine, the key intermediate of indole alkaloid biosynthesis.	26338±31814	148601±129654	138457±156769	2.4962	NS	2.3942	NS	NS	NS	a	a	a	4	4
PGSC0003DMT400063638	Beta-mannosidase [Source:PGSC_GENE;Acc:PGSC0003DMG401024737]	cytosol	AT1G09010	glycoside hydrolase family 2 protein;	extracellular	Q75W54	Mannosylglycoprotein endo-beta-mannosidase 28 kDa subunit; Glycosidase that specifically hydrolyzes the Man-beta-1,4- GlcNAc linkage in the trimannosyl core structure of N-glycans. Does not hydrolyzes pyridylamino derivatives sugar chains containing Man-alpha- 1,3-Man-beta or Xylose-beta-1,2-Man-beta.	105902±31887	38706±20976	6541±9251	-1.45208	NS	-4.01701	0.0182052	9.9993	0.012292	b	b	a	4	4
PGSC0003DMT400063689	Xyloglucan endotransglucosylase/hydrolase 1 [Source:PGSC_GENE;Acc:PGSC0003DMG400024755]	vacuole	AT5G13870	xyloglucan endotransglucosylase/hydrolase 5;EXGT-A4, endoxyloglucan transferase,	extracellular	Q9XIW1	Probable xyloglucan endotransglucosylase/hydrolase protein 5; Catalyzes xyloglucan endohydrolysis (XEH) and/or endotransglycosylation (XET). Cleaves and religates xyloglucan polymers, an essential constituent of the primary cell wall, and thereby participates in cell wall construction of growing tissues (By similarity); Belongs to the glycosyl hydrolase 16 family. XTH group 1 subfamily.	522478±314938	236072±126302	151029±127425	-1.14614	NS	-1.79054	NS	NS	NS	a	a	a	6	6
PGSC0003DMT400063802	Serine carboxypeptidase [Source:PGSC_GENE;Acc:PGSC0003DMG400024802]	vacuole	AT5G42240	serine carboxypeptidase-like 42;	extracellular	Q9FH05	Serine carboxypeptidase-like 42; Probable carboxypeptidase.	198101±125596	182049±81901	216571±128007	-0.121907	NS	0.128606	NS	NS	NS	a	a	a	4	4
PGSC0003DMT400064275	Subtilisin-like protease [Source:PGSC_GENE;Acc:PGSC0003DMG400024971]	cytosol	AT2G05920	Subtilase family protein;	extracellular	O65351	Subtilisin-like protease SBT1.7; Serine protease. Has a substrate preference for the hydrophobic residues Phe and Ala and the basic residue Asp in the P1 position, and for Asp, Leu or Ala in the P1' position. Essential for mucilage release from seed coats. Triggers the accumulation and/or activation of cell wall modifying enzymes necessary either for the loosening of the outer primary cell wall, …	0±0	52492±37270	147557±45813	22.3237	NS	23.8148	0.0151836	9.6236	0.013422	a	a	b	4	1
PGSC0003DMT400064555	Peroxidase 4 [Source:PGSC_GENE;Acc:PGSC0003DMG400025084]	cytosol	AT1G71695	Peroxidase superfamily protein;	extracellular	Q96520	Peroxidase 12; Removal of H(2)O(2), oxidation of toxic reductants, biosynthesis and degradation of lignin, suberization, auxin catabolism, response to environmental stresses such as wounding, pathogen attack and oxidative stress. These functions might be dependent on each isozyme/isoform in each plant tissue; Belongs to the peroxidase family. Classical plant (class III) peroxidase subfamily.	1173361±637073	496390±140888	789909±748771	-1.2411	NS	-0.570888	NS	NS	NS	a	a	a	10	9
PGSC0003DMT400064713	UDP-glucose dehydrogenase 2 [Source:PGSC_GENE;Acc:PGSC0003DMG400025137]	cytosol	AT5G15490	UDP-glucose 6-dehydrogenase family protein;	extracellular	Q9LF33	UDP-glucose 6-dehydrogenase 3; Involved in the biosynthesis of UDP-glucuronic acid (UDP- GlcA), providing nucleotide sugars for cell-wall polymers. Required for the formation of cell wall ingrowths on the outer cell walls of nematode-induced syncytia.	10429316±2846154	8606925±4185795	3533316±1363231	-0.277075	NS	-1.56155	0.039578	NS	NS	a	a	a	24	13
PGSC0003DMT400065504	Receptor protein kinase [Source:PGSC_GENE;Acc:PGSC0003DMG400025480]	cytosol	AT3G19320	Leucine-rich repeat (LRR) family protein;	extracellular	Q9LT85	Leucine-rich repeat (LRR) family protein.	74065±43906	108230±37509	196683±140653	0.547223	NS	1.409	NS	NS	NS	a	a	a	3	3
PGSC0003DMT400065969	Glucose acyltransferase [Source:PGSC_GENE;Acc:PGSC0003DMG400025682]	vacuole	AT1G33540	serine carboxypeptidase-like 18;	extracellular	Q9C7Z9	Serine carboxypeptidase-like 18; Probable carboxypeptidase.	203004±30403	192660±36704	65906±11115	-0.0754481	NS	-1.62303	0.0077126	14.601	0.004952	b	b	a	2	2
PGSC0003DMT400066354	Peroxidase 10 [Source:PGSC_GENE;Acc:PGSC0003DMG400025803]	cytosol	AT1G49570	Peroxidase superfamily protein;	extracellular	Q9FX85	Peroxidase 10; Removal of H(2)O(2), oxidation of toxic reductants, biosynthesis and degradation of lignin, suberization, auxin catabolism, response to environmental stresses such as wounding, pathogen attack and oxidative stress. These functions might be dependent on each isozyme/isoform in each plant tissue.	15118895±3855349	45235906±14213897	62663425±15422217	1.58112	0.0470392	2.05127	0.0182165	7.6334	0.022457	a	b	b	21	20
PGSC0003DMT400067081	Pit2 protein [Source:PGSC_GENE;Acc:PGSC0003DMG400026076]	nucleus	AT1G71950	Proteinase inhibitor, propeptide;	extracellular	Q9C8W7	Proteinase inhibitor, propeptide.	8566797±2463102	4556212±1021501	1722005±598003	-0.910921	NS	-2.31467	0.0235326	9.5031	0.013814	b	b	a	6	6
PGSC0003DMT400067577	Phytocyanin-like arabinogalactan-protein [Source:PGSC_GENE;Acc:PGSC0003DMG400026274]	cytosol	AT4G31840	early nodulin-like protein 15;	extracellular	Q9SZ51	Early nodulin-like protein 15.	1496718±379214	2961109±487082	3714334±571822	0.984335	0.0353881	1.3113	0.0150611	10.776	0.010328	a	b	b	7	7
PGSC0003DMT400067990	RALFL33 [Source:PGSC_GENE;Acc:PGSC0003DMG400026439]	plastid	AT4G14010	ralf-like 32;Member of a diversely expressed predicted peptide family showing sequence similarity to tobacco Rapid Alkalinization Factor (RALF), and is believed to play an essential role in the physiology of Arabidopsis. Consists of a single exon and is characterized by a conserved C-terminal motif and N-terminal signal peptide.	extracellular	O23262	Protein RALF-like 32; Cell signaling peptide that may regulate plant stress, growth, and development. Mediates a rapid alkalinization of extracellular space by mediating a transient increase in the cytoplasmic Ca(2+) concentration leading to a calcium-dependent signaling events through a cell surface receptor and a concomitant activation of some intracellular mitogen-activated protein kinases (By…	33076±31866	93674±15465	262938±54696	1.50184	NS	2.99085	0.0111792	20.055	0.0022033	a	a	b	2	2
PGSC0003DMT400068028	Conserved gene of unknown function [Source:PGSC_GENE;Acc:PGSC0003DMG400026457]	cytosol	AT1G29050	TRICHOME BIREFRINGENCE-LIKE 38;Encodes a member of the TBL (TRICHOME BIREFRINGENCE-LIKE) gene family containing a plant-specific DUF231 (domain of unknown function) domain. TBL gene family has 46 members, two of which (TBR/AT5G06700 and TBL3/AT5G01360) have been shown to be involved in the synthesis and deposition of secondary wall cellulose, presumably by influencing the esterification state of …	extracellular	Q9ZV89	Protein trichome birefringence-like 42; May act as a bridging protein that binds pectin and other cell wall polysaccharides. Probably involved in maintaining esterification of pectins (By similarity). May be involved in the specific O-acetylation of cell wall polymers (By similarity). Belongs to the PC-esterase family. TBL subfamily.	3435±4858	17300±12902	34676±24641	2.33227	NS	3.33548	NS	NS	NS	a	a	a	1	1
PGSC0003DMT400068340	Class III peroxidase [Source:PGSC_GENE;Acc:PGSC0003DMG400026575]	mitochondrion	AT1G14540	Peroxidase superfamily protein;	extracellular	Q9FLC0	Peroxidase 52; Removal of H(2)O(2), oxidation of toxic reductants, biosynthesis and degradation of lignin, suberization, auxin catabolism, response to environmental stresses such as wounding, pathogen attack and oxidative stress. These functions might be dependent on each isozyme/isoform in each plant tissue; Belongs to the peroxidase family. Classical plant (class III) peroxidase subfamily.	12938±6033	67964±33596	37814±6370	2.3932	NS	1.54736	0.0207512	NS	NS	a	a	a	6	2
PGSC0003DMT400068379	Major pollen allergen Ory s 1 [Source:PGSC_GENE;Acc:PGSC0003DMG400026590]	mitochondrion	AT4G17030	expansin-like B1;Encodes EXLB1 (expansin-like B1), a member of the expansin family.	extracellular	O23547	Expansin-like B1.	202820±56564	2139279±493050	3479649±537560	3.39886	0.0158829	4.10067	0.00346937	30.422	0.00072319	a	b	c	3	3
PGSC0003DMT400068887	Conserved gene of unknown function [Source:PGSC_GENE;Acc:PGSC0003DMG400026790]	vacuole,golgi,plasma membrane	AT3G51580	;	extracellular			0±0	5083±7189	11703±16551	18.9554	NS	20.1585	NS	NS	NS	a	a	a	1	1
PGSC0003DMT400069587	Kunitz trypsin inhibitor [Source:PGSC_GENE;Acc:PGSC0003DMG400027053]	vacuole	AT1G17860	Kunitz family trypsin and protease inhibitor protein;	extracellular	Q9LMU2	Kunitz trypsin inhibitor 5; Can inhibit both serine proteases and cysteine proteases. May be involved in the modulation of the proteases that participate in the hydrolysis of dietary proteins in the gut of spider mites.	2413747±167500	2245563±366528	3292276±2396441	-0.104197	NS	0.447811	NS	NS	NS	a	a	a	8	6
PGSC0003DMT400071192	Wound-inducible carboxypeptidase [Source:PGSC_GENE;Acc:PGSC0003DMG401027687]	vacuole,endoplasmic reticulum	AT4G12910	serine carboxypeptidase-like 20;	extracellular	Q8L7B2	Serine carboxypeptidase-like 20; Probable carboxypeptidase.	40366±16122	80735±29956	127286±39817	1.00006	NS	1.65688	0.0471115	NS	NS	a	a	a	3	1
PGSC0003DMT400071195	Wound-inducible carboxypeptidase [Source:PGSC_GENE;Acc:PGSC0003DMG402027687]	vacuole	AT4G12910	serine carboxypeptidase-like 20;	extracellular	Q8L7B2	Serine carboxypeptidase-like 20; Probable carboxypeptidase.	2811804±224092	3527057±883416	2168396±664182	0.326969	NS	-0.374868	NS	NS	NS	a	a	a	3	2
PGSC0003DMT400071284	Peptide-N4-(N-acetyl-beta-glucosaminyl)asparagine amidase A [Source:PGSC_GENE;Acc:PGSC0003DMG400027721]	plasma membrane	AT5G05480	Peptide-N4-(N-acetyl-beta-glucosaminyl)asparagine amidase A protein;	extracellular	Q9FFG6	Peptide-N4-(N-acetyl-beta-glucosaminyl)asparagine amidase A protein.	54758±4273	35476±11449	9613±13595	-0.62625	NS	-2.51003	0.015804	9.2135	0.01482	b	b	a	2	1
PGSC0003DMT400072606	Beta-fructofuranosidase [Source:PGSC_GENE;Acc:PGSC0003DMG401028252]	cytosol	AT3G52600	cell wall invertase 2;	extracellular	Q8W413	Beta-fructofuranosidase, insoluble isoenzyme CWINV4.	1250558±223348	697491±86309	442699±179792	-0.842327	0.0372571	-1.49818	0.0210906	11.415	0.0090143	b	a	a	9	9
PGSC0003DMT400073020	Zinc finger protein [Source:PGSC_GENE;Acc:PGSC0003DMG400028406]	cytosol	AT1G29660	GDSL-like Lipase/Acylhydrolase superfamily protein;	extracellular	Q9C7N4	GDSL esterase/lipase At1g29670.	1815298±657132	1258530±305467	465520±187015	-0.528467	NS	-1.96329	0.0498592	NS	NS	a	a	a	12	12
PGSC0003DMT400074390	Aspartic proteinase nepenthesin-1 [Source:PGSC_GENE;Acc:PGSC0003DMG400028911]	vacuole	AT1G79720	Eukaryotic aspartyl protease family protein;	extracellular	Q8RX60	Eukaryotic aspartyl protease family protein; Belongs to the peptidase A1 family.	0±0	40660±57502	11321±16010	21.9552	NS	20.1105	NS	NS	NS	a	a	a	1	1
PGSC0003DMT400077209	Peptide-N4-(N-acetyl-beta-glucosaminyl)asparagine amidase A [Source:PGSC_GENE;Acc:PGSC0003DMG400030029]	plasma membrane	AT5G05480	Peptide-N4-(N-acetyl-beta-glucosaminyl)asparagine amidase A protein;	extracellular	Q9FFG6	Peptide-N4-(N-acetyl-beta-glucosaminyl)asparagine amidase A protein.	486913±63857	307048±30115	177945±72737	-0.665199	0.0316403	-1.45223	0.0155388	14.061	0.0054368	b	a	a	2	1
PGSC0003DMT400078798	Glycosyl hydrolase family 3 protein [Source:PGSC_GENE;Acc:PGSC0003DMG400030662]	plasma membrane	AT5G10560	Glycosyl hydrolase family protein;	extracellular	Q9LXA8	Probable beta-D-xylosidase 6.	9377485±1703626	10156460±1266471	25034431±3555932	0.115125	NS	1.41664	0.00911495	27.235	0.00097689	a	a	b	19	18
PGSC0003DMT400079041	Cationic peroxidase isozyme 40K [Source:PGSC_GENE;Acc:PGSC0003DMG400030764]	cytosol	AT2G39040	Peroxidase superfamily protein;	extracellular	Q9ZV04	Peroxidase 24; Removal of H(2)O(2), oxidation of toxic reductants, biosynthesis and degradation of lignin, suberization, auxin catabolism, response to environmental stresses such as wounding, pathogen attack and oxidative stress. These functions might be dependent on each isozyme/isoform in each plant tissue.	71841±23768	202884±57493	67825±44555	1.49777	0.0443756	-0.0829973	NS	NS	NS	a	a	a	1	1
PGSC0003DMT400079236	Blue copper protein [Source:PGSC_GENE;Acc:PGSC0003DMG400030839]	plasma membrane	AT1G72230	Cupredoxin superfamily protein;	extracellular	Q9SK90	Blue copper protein-like predicted GPI-anchored protein.	3762436±396648	10268984±2765012	8293658±2967149	1.44855	0.036681	1.14034	NS	NS	NS	a	a	a	1	1
PGSC0003DMT400080203	Hydrolase, hydrolyzing O-glycosyl compounds [Source:PGSC_GENE;Acc:PGSC0003DMG400031221]	endoplasmic reticulum	AT5G01930	Glycosyl hydrolase superfamily protein;	extracellular	Q9LZV3	Mannan endo-1,4-beta-mannosidase 6.	8482054±1446960	13493884±2421490	17688047±10580483	0.66982	NS	1.06029	NS	NS	NS	a	a	a	17	17
PGSC0003DMT400080601	Pectin acetylesterase [Source:PGSC_GENE;Acc:PGSC0003DMG400031385]	plastid	AT5G26670	Pectinacetylesterase family protein;	extracellular	Q66GM8	Pectin acetylesterase 10; Hydrolyzes acetyl esters in homogalacturonan regions of pectin. In type I primary cell wall, galacturonic acid residues of pectin can be acetylated at the O-2 and O-3 positions. Decreasing the degree of acetylation of pectin gels in vitro alters their physical properties; Belongs to the pectinacetylesterase family.	660418±135843	613051±176719	936897±468603	-0.107372	NS	0.504511	NS	NS	NS	a	a	a	7	7
PGSC0003DMT400081788	Conserved gene of unknown function [Source:PGSC_GENE;Acc:PGSC0003DMG400032123]	golgi,mitochondrion	AT5G56530	Protein of Unknown Function (DUF239);	extracellular	Q9LVC1	Similarity to carboxyl-terminal proteinase.	376083±84965	940643±65159	1464392±126642	1.3226	0.0116742	1.96118	0.00249517	64.628	8.7294e-05	a	b	c	7	6
PGSC0003DMT400084224	Acidic endochitinase [Source:PGSC_GENE;Acc:PGSC0003DMG400033882]	cytosol	AT5G24090	chitinase A;Chitinase A (class III) expressed exclusively under environmental stress conditions.	extracellular	P19172	Acidic endochitinase; This protein functions as a defense against chitin containing fungal pathogens; Belongs to the glycosyl hydrolase 18 family. Chitinase class III subfamily.	11728473±9616358	21721576±17255944	16285785±7747616	0.889114	NS	0.473598	NS	NS	NS	a	a	a	8	7
PGSC0003DMT400085219	P69B protein [Source:PGSC_GENE;Acc:PGSC0003DMG400034790]	cytosol	AT1G04110	Subtilase family protein;Initially identified as a mutation affecting stomatal development and distribution. Encodes a protein similar to serine proteases.	extracellular	Q9ZUF6	Subtilisin-like protease SBT1.8.	2578956±1078126	5049806±2472656	7746518±5219030	0.969441	NS	1.58676	NS	NS	NS	a	a	a	17	3
PGSC0003DMT400089776	Reticuline oxidase [Source:PGSC_GENE;Acc:PGSC0003DMG400039347]	vacuole,golgi	AT2G34790	FAD-binding Berberine family protein;	extracellular	O64743	Berberine bridge enzyme-like 15; Required for endosperm development and polar nuclei fusion. Mediates oxidation of cinnamyl alcohol and of p- hydroxylated derivatives of cinnamyl alcohol (i.e. the monolignols p- coumaryl-, coniferyl-, and sinapyl alcohol) to their corresponding aldehydes. Can use cinnamyl alcohol and derivatives, as well as beta-O- glycosylated form of coniferyl alcohol (coniferi…	219649±50369	42494±14131	31164±12217	-2.36987	0.0194514	-2.81724	0.0111541	23.229	0.0014962	b	a	a	3	2
PGSC0003DMT400090367	Gene of unknown function [Source:PGSC_GENE;Acc:PGSC0003DMG400039938]	cytosol	AT4G11050	glycosyl hydrolase 9C3;	extracellular			2769932±1167982	3095863±1690783	7379374±1450454	0.160491	NS	1.41365	0.0292101	NS	NS	a	a	a	2	2
PGSC0003DMT400090689	Glucan endo-1,3-beta-glucosidase, basic isoform 1 [Source:PGSC_GENE;Acc:PGSC0003DMG400040260]	cytosol	AT4G16260	Glycosyl hydrolase superfamily protein;	extracellular	Q8VZJ2	Probable glucan endo-1,3-beta-glucosidase At4g16260; May be involved in plant defense against cyst nematode pathogens; Belongs to the glycosyl hydrolase 17 family.	3933770±1140243	2362922±525474	4873910±3525498	-0.73534	NS	0.309167	NS	NS	NS	a	a	a	12	3
PGSC0003DMT400095550	Basic 7S globulin 2 small subunit [Source:PGSC_GENE;Acc:PGSC0003DMG400045121]	mitochondrion	AT1G03220	Eukaryotic aspartyl protease family protein;	extracellular	Q9ZVS4	Eukaryotic aspartyl protease family protein; Belongs to the peptidase A1 family.	89856±9370	62773±7150	254763±298653	-0.517458	0.037733	1.50347	NS	NS	NS	a	a	a	4	3
PGSC0003DMT400095664	P69E protein [Source:PGSC_GENE;Acc:PGSC0003DMG400045235]	mitochondrion	AT1G04110	Subtilase family protein;Initially identified as a mutation affecting stomatal development and distribution. Encodes a protein similar to serine proteases.	extracellular	Q9ZUF6	Subtilisin-like protease SBT1.8.	1674266±776386	4188270±2056806	7190157±4180289	1.32283	NS	2.10249	NS	NS	NS	a	a	a	18	1
PGSC0003DMT400097392	Gene of unknown function [Source:PGSC_GENE;Acc:PGSC0003DMG400046963]	mitochondrion	AT3G27980	Plant invertase/pectin methylesterase inhibitor superfamily;	extracellular			942674±362136	511328±185779	119436±17130	-0.882508	NS	-2.98052	0.0359157	NS	NS	a	a	a	1	1
PGSC0003DMT400000010	Arsenical pump-driving atpase [Source:PGSC_GENE;Acc:PGSC0003DMG400000004]	cytosol	AT1G01910	P-loop containing nucleoside triphosphate hydrolases superfamily protein;	cytosol	Q949M9	ATPase; ATPase required for the post-translational delivery of tail- anchored (TA) proteins to the endoplasmic reticulum. Recognizes and selectively binds the transmembrane domain of TA proteins in the cytosol. This complex then targets to the endoplasmic reticulum by membrane-bound receptors, where the tail-anchored protein is released for insertion. This process is regulated by ATP binding and …	693766±61934	529600±172700	1246217±1246852	-0.389547	NS	0.845033	NS	NS	NS	a	a	a	8	8
PGSC0003DMT400000066	NAD-dependent malic enzyme 59 kDa isoform, mitochondrial [Source:PGSC_GENE;Acc:PGSC0003DMG401000020]	mitochondrion	AT4G00570	NAD-dependent malic enzyme 2;Encodes an NAD-dependent malic enzyme (NAD-ME) that does not act on oxaloacetate, indicating that it belongs to EC 1.1.1.39. It is a member of the beta family of NAD-MEs in plants. It appears to function as a homodimer or as a heterodimer with the alpha-type NAD-ME2 (At2g13560). NAD-ME2 transcript and protein levels are higher during the night than during the day.	mitochondrion	Q8L7K9	NAD-dependent malic enzyme 2, mitochondrial; Involved in the regulation of sugars and amino acids metabolisms during the night period.	3861005±353947	3128202±553436	1860968±116137	-0.303643	NS	-1.05292	0.0045036	13.803	0.0056914	b	b	a	17	17
PGSC0003DMT400000078	Carbonyl reductase [Source:PGSC_GENE;Acc:PGSC0003DMG400000021]	cytosol	AT2G24190	NAD(P)-binding Rossmann-fold superfamily protein;	cytosol	Q9ZUH5	Short-chain dehydrogenase/reductase 2b; Aldehyde reductase that catalyzes the reduction of the aldehyde carbonyl groups on saturated and alpha,beta-unsaturated aldehydes with more than 5 carbons. Belongs to the short-chain dehydrogenases/reductases (SDR) family.	264373±93765	119142±7696	35168±27827	-1.1499	NS	-2.91025	0.0333729	8.3819	0.018311	b	b	a	3	2
PGSC0003DMT400000108	Synaptotagmin [Source:PGSC_GENE;Acc:PGSC0003DMG401000029]	cytosol	AT4G11610	C2 calcium/lipid-binding plant phosphoribosyltransferase family protein;	plasma membrane	Q84TJ7	C2 calcium/lipid-binding plant phosphoribosyltransferase family protein.	10835±9659	61944±10564	55588±21109	2.51528	0.0184604	2.3591	NS	NS	NS	a	a	a	5	5
PGSC0003DMT400000151	Water channel protein [Source:PGSC_GENE;Acc:PGSC0003DMG400000045]	cytosol,plasma membrane,peroxisome	AT4G00430	plasma membrane intrinsic protein 1;4;a member of the plasma membrane intrinsic protein subfamily PIP1.	plasma membrane	Q8LAA6	Probable aquaporin PIP1-5; Aquaporins facilitate the transport of water and small neutral solutes across cell membranes.	30142754±13251856	17887314±5676382	5113849±1951909	-0.752874	NS	-2.55933	NS	NS	NS	a	a	a	5	3
PGSC0003DMT400000156	Cysteine synthase [Source:PGSC_GENE;Acc:PGSC0003DMG400000048]	mitochondrion	AT3G61440	cysteine synthase C1;Encodes a cysteine synthase isomer CysC1. The isomer is however less effective in cysteine biosynthesis. It is involved in beta-cyanoalanine biosynthesis, an intermediate of cyanide detoxification pathway.	mitochondrion	Q9S757	Bifunctional L-3-cyanoalanine synthase/cysteine synthase C1, mitochondrial; Acts as a major beta-cyanoalanine synthase. The cyanoalanine synthesis reaction is more efficient than the cysteine synthase activity. Probably unable to interact with SAT and to form the decameric Cys synthase complex (CSC) and is therefore not an enzymatically true OASTL protein. Probably involved in the detoxification …	805749±291650	906516±450817	495332±85231	0.170002	NS	-0.701935	NS	NS	NS	a	a	a	3	3
PGSC0003DMT400000192	Mitogen-activated protein kinase 4 [Source:PGSC_GENE;Acc:PGSC0003DMG401000057]	cytosol	AT4G01370	MAP kinase 4;Encodes a nuclear and cytoplasmically localized MAP kinase involved in mediating responses to pathogens. Its substrates include MKS1 and probably MAP65-1.The MAP65-1 interaction is involved in mediating cortical microtuble organization.	cytosol,nucleus	Q39024	Mitogen-activated protein kinase 4; The ANPs-MKK6-MPK4 module is involved in the regulation of plant cytokinesis during meiosis and mitosis. Essential to promote the progression of cytokinesis and for cellularization (formation of the cell plate) during male-specific meiosis. Involved in cortical microtubules organization and stabilization by regulating the phosphorylation state of microtubule-as…	324616±95656	126078±48078	90720±52916	-1.36442	NS	-1.83924	0.041692	NS	NS	a	a	a	4	3
PGSC0003DMT400000218	Proline iminopeptidase [Source:PGSC_GENE;Acc:PGSC0003DMG400000065]	mitochondrion	AT3G61540	alpha/beta-Hydrolases superfamily protein;	cytosol	Q9M314	Alpha/beta-Hydrolases superfamily protein.	8042308±1429189	11638279±4004409	23812620±3013171	0.533196	NS	1.56604	0.00596545	15.092	0.0045595	a	a	b	14	14
PGSC0003DMT400000222	Late embryogenesis (Lea) [Source:PGSC_GENE;Acc:PGSC0003DMG400000067]	cytosol	AT2G46140	Late embryogenesis abundant protein;	plasma membrane	O82355	Desiccation-related protein At2g46140; Belongs to the LEA type 2 family.	969271±51763	884706±255768	645500±44480	-0.131701	NS	-0.586483	0.00596085	NS	NS	a	a	a	5	5
PGSC0003DMT400000230	24 kDa seed maturation protein [Source:PGSC_GENE;Acc:PGSC0003DMG400000072]	cytosol,plasma membrane,nucleus	AT4G23630	VIRB2-interacting protein 1;	plasma membrane	Q9SUR3	Reticulon-like protein B1; Plays a role in the Agrobacterium-mediated plant transformation via its interaction with VirB2, the major component of the T-pilus.	580409±46670	649296±13175	494443±159151	0.161808	NS	-0.231265	NS	NS	NS	a	a	a	3	3
PGSC0003DMT400000279	Serine-threonine protein kinase [Source:PGSC_GENE;Acc:PGSC0003DMG400000093]	cytosol	AT5G41730	Protein kinase family protein;	plasma membrane	Q9FGG5	Protein kinase family protein.	202733±50670	100119±27391	30458±2621	-1.01787	NS	-2.73467	0.0132337	13.554	0.0059522	b	b	a	2	2
PGSC0003DMT400000342	Importin-alpha re-exporter [Source:PGSC_GENE;Acc:PGSC0003DMG401000117]	cytosol	AT2G46520	cellular apoptosis susceptibility protein, putative / importin-alpha re-exporter, putative;	cytosol,nucleus	Q9ZPY7	Exportin-2; Export receptor for importin alpha. Mediates importin-alpha re-export from the nucleus to the cytoplasm after import substrates have been released into the nucleoplasm (By similarity).	3206813±14018	1913318±370743	725142±341707	-0.745063	0.018778	-2.14481	0.00241607	36.333	0.00044369	c	b	a	22	22
PGSC0003DMT400000363	Cytochrome b5 isoform Cb5-A [Source:PGSC_GENE;Acc:PGSC0003DMG400000127]	cytosol	AT5G53560	cytochrome B5 isoform E;Encodes a cytochrome b5 isoform that can be reduced by AtCBR, a cytochrome b5 reductase.	endoplasmic reticulum	Q42342	Cytochrome b5 isoform E; Membrane bound hemoprotein which function as an electron carrier for several membrane bound oxygenases, including fatty acid desaturases; Belongs to the cytochrome b5 family.	761185±119173	532827±86034	368927±179646	-0.514579	NS	-1.04491	NS	NS	NS	a	a	a	4	4
PGSC0003DMT400000377	Conserved gene of unknown function [Source:PGSC_GENE;Acc:PGSC0003DMG400000132]	cytosol	AT3G61113	Ubiquitin related modifier 1;	cytosol	A0MDQ1	Ubiquitin-related modifier 1 homolog 1; Acts as a sulfur carrier required for 2-thiolation of mcm(5)S(2)U at tRNA wobble positions of cytosolic tRNA(Lys), tRNA(Glu) and tRNA(Gln). Serves as sulfur donor in tRNA 2-thiolation reaction by being thiocarboxylated (-COSH) at its C-terminus by MOCS3. The sulfur is then transferred to tRNA to form 2-thiolation of mcm(5)S(2)U. Also acts as a ubiquitin-lik…	95345±24055	3176±4492	0±0	-4.90768	0.0166924	-23.1847	0.00915434	29.384	0.00079499	b	a	a	2	2
PGSC0003DMT400000390	Gibberellin receptor GID1 [Source:PGSC_GENE;Acc:PGSC0003DMG400000139]	cytosol	AT2G45600	alpha/beta-Hydrolases superfamily protein;	nucleus	O64640	Probable carboxylesterase 8; Carboxylesterase acting on esters with varying acyl chain length.	909383±340677	1078963±394487	403764±196980	0.246685	NS	-1.17138	NS	NS	NS	a	a	a	6	6
PGSC0003DMT400000462	Remorin 2 [Source:PGSC_GENE;Acc:PGSC0003DMG400000157]	cytosol,mitochondrion,plastid,nucleus	AT5G23750	Remorin family protein;	cytosol	Q9SMT2	Remorin family protein.	223164±66977	234341±50459	161089±29437	0.0705073	NS	-0.470245	NS	NS	NS	a	a	a	4	3
PGSC0003DMT400000483	60S ribosomal protein L36 [Source:PGSC_GENE;Acc:PGSC0003DMG400000168]	cytosol	AT3G53740	Ribosomal protein L36e family protein;	cytosol	O80929	60S ribosomal protein L36-1; Belongs to the eukaryotic ribosomal protein eL36 family.	1797353±118171	601016±163195	334672±157580	-1.5804	0.0101653	-2.42505	0.00232643	55.658	0.00013378	b	a	a	4	1
PGSC0003DMT400000505	Ubiquitin carrier protein [Source:PGSC_GENE;Acc:PGSC0003DMG400000177]	cytosol	AT1G63800	ubiquitin-conjugating enzyme 5;	cytosol	P42749	Ubiquitin-conjugating enzyme E2 5; Accepts the ubiquitin from the E1 complex and catalyzes its covalent attachment to other proteins.	740483±245660	394863±112472	137937±24072	-0.907114	NS	-2.42445	0.0302075	7.455	0.023626	b	b	a	6	6
PGSC0003DMT400000548	Conserved gene of unknown function [Source:PGSC_GENE;Acc:PGSC0003DMG400000191]	cytosol,mitochondrion,nucleus	AT5G64130	cAMP-regulated phosphoprotein 19-related protein;	nucleus	A8MS32	cAMP-regulated phosphoprotein 19-related protein; Belongs to the endosulfine family.	857349±197184	222839±33409	62272±8497	-1.94388	0.021552	-3.78322	0.00877789	26.467	0.0010553	b	a	a	5	5
PGSC0003DMT400000589	Thylakoid membrane phosphoprotein 14 kDa, chloroplast [Source:PGSC_GENE;Acc:PGSC0003DMG400000204]	plastid	AT4G01150	;	plastid	O04616	Protein CURVATURE THYLAKOID 1A, chloroplastic; Determines thylakoid architecture by inducing membrane curvature.	91297±15982	95566±4143	46628±32988	0.0659289	NS	-0.969361	NS	NS	NS	a	a	a	1	1
PGSC0003DMT400000646	Phragmoplastin [Source:PGSC_GENE;Acc:PGSC0003DMG400000227]	cytosol	AT5G42080	dynamin-like protein;Encodes a dynamin-like protein related to phragmoplastin. Mutations in this gene, in combination with mutation in ADL1E, result in defects in embryogenesis, cell plate formation and trichome branching. Also controls vascular patterning in combination with VAN3 and GNOM. DRP2B and DRP1A participate together in clathrin-coated vesicle formation during endocytosis.	cytosol	P42697	Dynamin-related protein 1A; Microtubule-associated force-producing protein that is targeted to the forming cell plate during cytokinesis. Plays also a major role in plasma membrane maintenance and cell wall integrity with implications in vesicular trafficking, polar cell expansion, vascular formation, and other aspects of plant growth and development. Has a GTPase activity.	231262±99580	234913±125546	119946±13537	0.0225952	NS	-0.947147	NS	NS	NS	a	a	a	8	8
PGSC0003DMT400000744	MAPKK [Source:PGSC_GENE;Acc:PGSC0003DMG400000273]	cytosol	AT4G29810	MAP kinase kinase 2;encodes a MAP kinase kinase 2 that regulates MPK6 and MPK4 in response to cold and salt stresses. Co-expression with MEKK1 in protoplasts activated MKK2 activity, suggesting that MEKK1 may be a regulator of MKK2.	golgi	Q9S7U9	Mitogen-activated protein kinase kinase 2; MEKK1, MKK1/MKK2 and MPK4 function in a signaling pathway that modulates the expression of genes responding to biotic and abiotic stresses and also plays an important role in pathogen defense by negatively regulating innate immunity. Plays a role in abiotic stress tolerance and plant disease resistance through activation of MPK4 and MPK6 by phosphorylati…	1117826±146668	417370±102391	132526±13646	-1.4213	0.0158829	-3.07635	0.00276421	47.934	0.00020434	b	a	a	8	8
PGSC0003DMT400000751	Nucleosome assembly protein 1 2 [Source:PGSC_GENE;Acc:PGSC0003DMG400000276]	nucleus	AT2G19480	nucleosome assembly protein 1;2;This gene is predicted to encode a nucleosome assembly protein. Plant lines expressing an RNAi construct directed against this gene show a reduction in agrobacterium-mediated root transformation.	nucleus	Q9ZUP3	Nucleosome assembly protein 1;2; May modulate chromatin structure by regulation of nucleosome assembly/disassembly (By similarity). May function in nucleotide excision repair (NER). Involved in somatic homologous recombination. Belongs to the nucleosome assembly protein (NAP) family.	278745±89310	227016±116129	211305±35907	-0.29615	NS	-0.39962	NS	NS	NS	a	a	a	5	3
PGSC0003DMT400000775	Mitochondrial ATP synthase g subunit family protein [Source:PGSC_GENE;Acc:PGSC0003DMG400000285]	cytosol,mitochondrion	AT4G26210	Mitochondrial ATP synthase subunit G protein;	mitochondrion	Q9STR3	Mitochondrial ATP synthase subunit G protein.	80721±13206	103424±9146	75184±25417	0.357555	NS	-0.102506	NS	NS	NS	a	a	a	2	1
PGSC0003DMT400000776	40S ribosomal protein S30 [Source:PGSC_GENE;Acc:PGSC0003DMG400000286]	mitochondrion,nucleus	AT4G29390	Ribosomal protein S30 family protein;	cytosol,nucleus	P49689	40S ribosomal protein S30; Belongs to the eukaryotic ribosomal protein eS30 family.	299727±134164	203640±86611	102744±40492	-0.557632	NS	-1.5446	NS	NS	NS	a	a	a	1	1
PGSC0003DMT400000783	Gamma glutamyl transpeptidases [Source:PGSC_GENE;Acc:PGSC0003DMG400000288]	plasma membrane	AT4G29210	gamma-glutamyl transpeptidase 4;The gene encodes a gamma-glutamyltransferase (AKA gamma-glutamyl transpeptidase, EC 2.3.2.2) that is located in the vacuole and is most active in roots. The encoded enzyme is involved in the initial degradation of glutathione conjugates in this cell compartment. It is also induced by xenobiotics and contributes to xenobiotics metabolism. Note that conflicting nomen…	vacuole	Q9M0G0	Glutathione hydrolase 3; May play a role in protecting plants from some xenobiotic chemicals by degrading vacuolar glutathione conjugates into cysteine conjugates; Belongs to the gamma-glutamyltransferase family.	17920±12887	0±0	0±0	-20.7732	NS	-20.7732	NS	NS	NS	a	a	a	1	1
PGSC0003DMT400000784	Mitochondrial-processing peptidase subunit alpha [Source:PGSC_GENE;Acc:PGSC0003DMG400000289]	mitochondrion	AT1G51980	Insulinase (Peptidase family M16) protein;	mitochondrion	Q9ZU25	Probable mitochondrial-processing peptidase subunit alpha-1, mitochondrial; Substrate recognition and binding subunit of the essential mitochondrial processing protease (MPP), which cleaves the mitochondrial sequence off newly imported precursors proteins.	7049971±220011	7846850±834003	5469913±882308	0.154496	NS	-0.366099	NS	NS	NS	a	a	a	17	17
PGSC0003DMT400000786	Profilin [Source:PGSC_GENE;Acc:PGSC0003DMG400000291]	cytosol	AT2G19760	profilin 1;first member of the Arabidopsis profilin multigene family, expressed in all organs of Arabidopsis. Binds poly-L-proline. The first intron of PRF1 enhances gene expression in vegetative tissues.	cytosol	Q42449	Profilin-1; Binds to actin monomers and regulates the organization of the actin cytoskeleton. At high concentrations, profilin prevents the polymerization of actin, whereas it enhances it at low concentrations. At low concentrations, associates with the poly-proline motif of formins to enhance actin filament elongation rate. Binds ACT1, ACT7 and ACT11 and inhibits actin polymerization. Coordinate…	20526528±3848425	18497636±7018976	12293002±5670397	-0.150149	NS	-0.739652	NS	NS	NS	a	a	a	9	5
PGSC0003DMT400000811	Lactoylglutathione lyase / glyoxalase I, putative [Source:PGSC_GENE;Acc:PGSC0003DMG400000302]	cytosol	AT1G67280	Glyoxalase/Bleomycin resistance protein/Dioxygenase superfamily protein;	plastid	Q8W593	Probable lactoylglutathione lyase, chloroplastic; Catalyzes the conversion of hemimercaptal, formed from methylglyoxal and glutathione, to S-lactoylglutathione.	3132161±390343	2138575±381960	1061089±290688	-0.550508	NS	-1.56161	0.00761903	16.819	0.0034685	b	ab	a	12	8
PGSC0003DMT400000820	Cak1 [Source:PGSC_GENE;Acc:PGSC0003DMG400000305]	cytosol	AT4G28980	CDK-activating kinase 1AT;Encodes a CDK-activating kinase that regulates root initial cell differentiation. Phosphorylates CDKD2 and CDKD3, but not CDKD1. Controls CDK activities and basal transcription.	nucleus	O80345	Cyclin-dependent kinase F-1; CDK-activating kinase that modulates CDKD-2 and CDKD-3 activities by phosphorylation of the T-loop. Activates CDKD-2 C- terminal domain (CTD) kinase activity. Activates CDKA-1 probably by phosphorylation. Posseses a CDK kinase activity independently of association with cyclin CYCH1-1. Phosphorylates the CTD of the large subunit of RNA polymerase II.	1243±1758	1297±1834	0±0	0.0614945	NS	-16.9232	NS	NS	NS	a	a	a	1	1
PGSC0003DMT400000852	Aldehyde dehydrogenase [Source:PGSC_GENE;Acc:PGSC0003DMG400000321]	cytosol	AT3G24503	aldehyde dehydrogenase 2C4;Arabidopsis thaliana aldehyde dehydrogenase AtALDH1a mRNA. a sinapaldehyde dehydrogenase catalyzes both the oxidation of coniferylaldehyde and sinapaldehyde forming ferulic acid and sinapic acid, respectively	cytosol	Q56YU0	Aldehyde dehydrogenase family 2 member C4; Involved in ferulic acid and sinapic acid biosynthesis by oxidation of conyferylaldehyde and sinapaldehyde, respectively. Can oxidize L-lactaldehyde. Possesses activity on acetaldehyde and glycolaldehyde in vitro; Belongs to the aldehyde dehydrogenase family.	48627±2069	47249±13151	13216±10878	-0.0414846	NS	-1.87944	0.015468	8.1676	0.019386	b	b	a	1	1
PGSC0003DMT400000915	Protein arginine n-methyltransferase 1 [Source:PGSC_GENE;Acc:PGSC0003DMG400000343]	cytosol	AT4G29510	arginine methyltransferase 11;Has arginine N-methyltransferase activity. Modifies AtMBD7.	cytosol	Q9SU94	Protein arginine N-methyltransferase 1.1; Methylates (mono and asymmetric dimethylation) the guanidino nitrogens of arginyl residues present in a glycine and arginine-rich domain. Type I arginine methyltransferase active on both histones and non-histone proteins. Required for leaves and flowers development. Mediates the methylation of MBD7 and MED36A.	140395±19649	74919±5709	70675±34447	-0.906079	0.0211897	-0.990212	NS	NS	NS	a	a	a	2	2
PGSC0003DMT400000921	60S ribosomal protein L31 [Source:PGSC_GENE;Acc:PGSC0003DMG400000345]	cytosol	AT2G19740	Ribosomal protein L31e family protein;	cytosol	Q9SLL7	60S ribosomal protein L31-1; Belongs to the eukaryotic ribosomal protein eL31 family.	646073±37739	222794±22474	64049±30549	-1.53598	0.00697677	-3.33445	0.00106512	189.73	3.7715e-06	c	b	a	5	5
PGSC0003DMT400000946	Arginyl-tRNA synthetase [Source:PGSC_GENE;Acc:PGSC0003DMG400000355]	cytosol	AT4G26300	Arginyl-tRNA synthetase, class Ic;	plastid	O23247	Arginine--tRNA ligase, chloroplastic/mitochondrial; Forms part of a macromolecular complex that catalyzes the attachment of specific amino acids to cognate tRNAs during protein synthesis; Belongs to the class-I aminoacyl-tRNA synthetase family.	1425742±213814	860515±174616	536731±60717	-0.72844	0.0469785	-1.40944	0.00893731	15.203	0.0044762	b	a	a	7	7
PGSC0003DMT400000961	Malic enzyme [Source:PGSC_GENE;Acc:PGSC0003DMG400000360]	cytosol	AT1G79750	NADP-malic enzyme 4;The malic enzyme (EC 1.1.1.40) encoded by AtNADP-ME4 is localized to chloroplasts. The gene is expressed throughout the whole plant and during embryogenesis and germination. A possible involvement in the fatty acid biosynthesis has been proposed.	plastid	Q9CA83	NADP-dependent malic enzyme 4, chloroplastic; The chloroplastic ME isoform decarboxylates malate shuttled from neighboring mesophyll cells. The CO(2) released is then refixed by ribulose-bisphosphate carboxylase. This pathway eliminates the photorespiratory loss of CO(2) that occurs in most plants (By similarity); Belongs to the malic enzymes family.	2296677±572271	1046730±360811	343323±184180	-1.13366	NS	-2.74191	0.014822	11.946	0.0080868	b	b	a	10	2
PGSC0003DMT400001017	3-hydroxyacyl-CoA dehyrogenase [Source:PGSC_GENE;Acc:PGSC0003DMG400000376]	cytosol	AT4G29010	Enoyl-CoA hydratase/isomerase family;Functions in beta-oxidation of fatty acids, similar to CuMFP with L-3-hydroxyacyl-CoA hydrolyase , L-3-hydroxyacyl-dehydrogenase, D-3-hydroxyacyl-CoA epimerase, and 3, 2-enoyl-CoA isomerase activities	peroxisome	Q9ZPI6	Enoyl-CoA hydratase/3-2-trans-enoyl-CoA isomerase/3-hydroxybutyryl-CoA epimerase; Involved in peroxisomal fatty acid beta-oxidation. Required for wound-induced jasmonate biosynthesis. Possesses enoyl-CoA hydratase activity against short chain substrates (C4-C6) and 3-hydroxyacyl-CoA dehydrogenase activity against chains of variable sizes (C6-C16). Possesses cinnamoyl-CoA hydratase activity and is…	203435±20010	163134±6902	106530±19562	-0.318509	NS	-0.933311	0.0125326	17.117	0.0033165	b	b	a	1	1
PGSC0003DMT400001020	Pollen-specific kinase partner protein [Source:PGSC_GENE;Acc:PGSC0003DMG400000377]	nucleus	AT3G24620	RHO guanyl-nucleotide exchange factor 8;Encodes a member of KPP-like gene family, homolog of KPP (kinase partner protein) gene in tomato. Also a member of the RopGEF (guanine nucleotide exchange factor) family, containing the novel PRONE domain (plant-specific Rop nucleotide exchanger), which is exclusively active towards members of the Rop subfamily.	plasma membrane	Q9LV40	Rho guanine nucleotide exchange factor 8; Guanine-nucleotide exchange factor (GEF) that acts as an activator of Rop (Rho of plants) GTPases by promoting the exchange of GDP for GTP. Active as homodimer.	371334±194988	318149±129387	148142±94238	-0.223016	NS	-1.32573	NS	NS	NS	a	a	a	2	2
PGSC0003DMT400001058	Heat shock protein 70-3 [Source:PGSC_GENE;Acc:PGSC0003DMG400000398]	cytosol	AT5G02500	heat shock cognate protein 70-1;encodes a member of heat shock protein 70 family.	cytosol	P22954	Heat shock 70 kDa protein 2; In cooperation with other chaperones, Hsp70s are key components that facilitate folding of de novo synthesized proteins, assist translocation of precursor proteins into organelles, and are responsible for degradation of damaged protein under stress conditions. Belongs to the heat shock protein 70 (TC 1.A.33) family. DnaK subfamily.	31800927±6677598	27202543±11059145	8363288±3266732	-0.225327	NS	-1.92693	0.0159449	NS	NS	a	a	a	54	12
PGSC0003DMT400001071	UDP-glucuronate decarboxylase 2 [Source:PGSC_GENE;Acc:PGSC0003DMG400000404]	plastid	AT2G28760	UDP-XYL synthase 6;	peroxisome	Q9SN95	UDP-glucuronic acid decarboxylase 5; Catalyzes the NAD-dependent decarboxylation of UDP-glucuronic acid to UDP-xylose. Necessary for the biosynthesis of the core tetrasaccharide in glycosaminoglycan biosynthesis (By similarity).	317889±108394	223230±169533	32101±16962	-0.50999	NS	-3.30782	0.0258921	NS	NS	a	a	a	18	4
PGSC0003DMT400001072	Histone H4 [Source:PGSC_GENE;Acc:PGSC0003DMG400000405]	nucleus	AT5G59970	Histone superfamily protein;	nucleus	P59259	Histone H4; Core component of nucleosome. Nucleosomes wrap and compact DNA into chromatin, limiting DNA accessibility to the cellular machineries which require DNA as a template. Histones thereby play a central role in transcription regulation, DNA repair, DNA replication and chromosomal stability. DNA accessibility is regulated via a complex set of post-translational modifications of histones, a…	7225386±1241836	8528117±438769	10810521±5788443	0.239153	NS	0.58129	NS	NS	NS	a	a	a	7	1
PGSC0003DMT400001102	Superoxide dismutase [Cu-Zn] [Source:PGSC_GENE;Acc:PGSC0003DMG400000417]	plastid	AT2G28190	copper/zinc superoxide dismutase 2;Encodes a chloroplastic copper/zinc superoxide dismutase CSD2 that can detoxify superoxide radicals. Its expression is affected by miR398-directed mRNA cleavage.	plastid	O78310	Superoxide dismutase [Cu-Zn] 2, chloroplastic; Destroys radicals which are normally produced within the cells and which are toxic to biological systems. Mediates tolerance to stress, including photo-oxidative stress.	290232±36310	248923±54495	221761±34141	-0.221504	NS	-0.3882	NS	NS	NS	a	a	a	8	1
PGSC0003DMT400001103	Superoxide dismutase [Cu-Zn] [Source:PGSC_GENE;Acc:PGSC0003DMG400000417]	plastid	AT2G28190	copper/zinc superoxide dismutase 2;Encodes a chloroplastic copper/zinc superoxide dismutase CSD2 that can detoxify superoxide radicals. Its expression is affected by miR398-directed mRNA cleavage.	plastid	O78310	Superoxide dismutase [Cu-Zn] 2, chloroplastic; Destroys radicals which are normally produced within the cells and which are toxic to biological systems. Mediates tolerance to stress, including photo-oxidative stress.	5981344±662647	6549046±905027	3163812±773502	0.130815	NS	-0.918806	0.0220653	10.623	0.01068	b	b	a	8	1
PGSC0003DMT400001149	Glucosyltransferase [Source:PGSC_GENE;Acc:PGSC0003DMG400000432]	cytosol	AT2G36770	UDP-Glycosyltransferase superfamily protein;	plasma membrane	Q9ZQ96	UDP-glycosyltransferase 73C3; Belongs to the UDP-glycosyltransferase family.	2078505±235957	1891895±491711	879561±299355	-0.135715	NS	-1.24069	0.0160253	NS	NS	a	a	a	10	9
PGSC0003DMT400001151	UDP-apiose/xylose synthase [Source:PGSC_GENE;Acc:PGSC0003DMG400000433]	cytosol	AT1G08200	UDP-D-apiose/UDP-D-xylose synthase 2;Encodes a putative UDP-D-apiose/UPD-D-xylose synthetase.	cytosol	Q9SGE0	UDP-D-apiose/UDP-D-xylose synthase 2; Catalyzes the conversion of UDP-D-glucuronate to a mixture of UDP-D-apiose and UDP-D-xylose. D-Apiose (3-C-hydroxymethyl-d-erythrose) is the only plant cell wall monosaccharide with a branched carbon skeleton and is found in rhamnogalacturonan II (RG-II), apiogalacturonan, and several apioglycosides (By similarity). Belongs to the NAD(P)-dependent epimerase/d…	2051011±733032	1363303±686534	471338±320135	-0.589229	NS	-2.1215	0.0498847	NS	NS	a	a	a	18	4
PGSC0003DMT400001169	Actin-11 [Source:PGSC_GENE;Acc:PGSC0003DMG400000439]	cytosol	AT2G37620	actin 1;Member of the actin gene family. Expressed in mature pollen.	cytosol	P53496	Actin-11; Actins are highly conserved proteins that are involved in various types of cell motility and are ubiquitously expressed in all eukaryotic cells. Essential component of cell cytoskeleton; plays an important role in cytoplasmic streaming, cell shape determination, cell division, organelle movement and extension growth. This is considered as one of the reproductive actins.	1701217±456238	238459±49189	44489±62917	-2.83476	0.0212846	-5.25698	0.0114092	22.943	0.0015463	b	a	a	23	1
PGSC0003DMT400001180	Heat shock cognate 70 kDa protein [Source:PGSC_GENE;Acc:PGSC0003DMG400000444]	cytosol	AT5G02490	Heat shock protein 70 (Hsp 70) family protein;	cytosol	P22954	Heat shock 70 kDa protein 2; In cooperation with other chaperones, Hsp70s are key components that facilitate folding of de novo synthesized proteins, assist translocation of precursor proteins into organelles, and are responsible for degradation of damaged protein under stress conditions. Belongs to the heat shock protein 70 (TC 1.A.33) family. DnaK subfamily.	2490601±441850	2012324±475002	466171±163239	-0.307631	NS	-2.41756	0.00745734	15.011	0.0046209	b	b	a	45	12
PGSC0003DMT400001262	Isocitrate dehydrogenase [NADP] [Source:PGSC_GENE;Acc:PGSC0003DMG400000481]	cytosol	AT5G14590	Isocitrate/isopropylmalate dehydrogenase family protein;	mitochondrion	Q8LPJ5	Isocitrate dehydrogenase [NADP], chloroplastic/mitochondrial; May be involved in response to oxidative stresses. Belongs to the isocitrate and isopropylmalate dehydrogenases family.	774209±50474	699286±169006	287348±100663	-0.146841	NS	-1.42993	0.00737757	9.9976	0.012296	b	b	a	14	6
PGSC0003DMT400001282	50S ribosomal protein L12, chloroplastic [Source:PGSC_GENE;Acc:PGSC0003DMG400000487]	plastid	AT3G27850	ribosomal protein L12-C;50S ribosomal protein L12-C	plastid	P36212	50S ribosomal protein L12-3, chloroplastic.	1536324±193344	723682±119089	491718±70555	-1.08605	0.0183805	-1.64358	0.00509519	31.93	0.00063352	b	a	a	3	1
PGSC0003DMT400001283	50S ribosomal protein L12, chloroplastic [Source:PGSC_GENE;Acc:PGSC0003DMG400000488]	plastid	AT3G27850	ribosomal protein L12-C;50S ribosomal protein L12-C	plastid	P36212	50S ribosomal protein L12-3, chloroplastic.	144386±166429	201719±108308	33541±26459	0.482422	NS	-2.10594	NS	NS	NS	a	a	a	3	1
PGSC0003DMT400001303	Formate dehydrogenase, mitochondrial [Source:PGSC_GENE;Acc:PGSC0003DMG400000496]	mitochondrion	AT5G14780	formate dehydrogenase;Encodes a NAD-dependent formate dehydrogenase.	mitochondrion	Q9S7E4	Formate dehydrogenase, chloroplastic/mitochondrial; Catalyzes the NAD(+)-dependent oxidation of formate to carbon dioxide. Involved in the cell stress response; Belongs to the D-isomer specific 2-hydroxyacid dehydrogenase family. FDH subfamily.	8766436±246772	7010506±1316432	5076578±1154712	-0.322472	NS	-0.788134	0.0163153	NS	NS	a	a	a	22	21
PGSC0003DMT400001512	Catechol O-methyltransferase [Source:PGSC_GENE;Acc:PGSC0003DMG400000560]	cytosol	AT5G54160	O-methyltransferase 1;A caffeic acid/5-hydroxyferulic acid O-methyltransferase. Interacts with 14-4-3 proteins in yeast 2 hybrid assay. AtOMT1 (At5g54160) encodes a flavonol 3’-O-methyltransferase that is highly active towards quercetin and myricetin. The substrate specificity identifies the enzyme as flavonol 3’-methyltransferase which replaces the former annotation of the gene to encode a caffe…	cytosol	Q9FK25	Flavone 3'-O-methyltransferase 1; Methylates OH residues of flavonoid compounds. Converts quercetin into isorhamnetin. Dihydroquercetin is not a substrate. Catalyzes the methylation of monolignols, the lignin precursors. Does not contribute to the phenylpropanoid pattern of the pollen tryphine, but is probably confined to isorhamnetin glycoside biosynthesis. Involved in melatonin biosynthesis. Ca…	152078016±66646626	154272032±83397049	80249576±22634205	0.0206649	NS	-0.922246	NS	NS	NS	a	a	a	33	33
PGSC0003DMT400001528	NADH dehydrogenase [ubiquinone] 1 alpha subcomplex subunit 12 [Source:PGSC_GENE;Acc:PGSC0003DMG402000567]	cytosol	AT3G03100	NADH:ubiquinone oxidoreductase, 17.2kDa subunit;	mitochondrion	Q9M9M9	Probable NADH dehydrogenase [ubiquinone] 1 alpha subcomplex subunit 12; Accessory subunit of the mitochondrial membrane respiratory chain NADH dehydrogenase (Complex I), that is believed not to be involved in catalysis. Complex I functions in the transfer of electrons from NADH to the respiratory chain. The immediate electron acceptor for the enzyme is believed to be ubiquinone (By similarity).	90312±7510	63591±6911	61471±36081	-0.506095	0.0304078	-0.555023	NS	NS	NS	a	a	a	2	2
PGSC0003DMT400001532	Electron transporter [Source:PGSC_GENE;Acc:PGSC0003DMG400000569]	plastid	AT5G17170	rubredoxin family protein;	plastid	Q9FFJ2	Rubredoxin family protein.	48162±31895	126310±13853	52931±20747	1.39101	0.0392664	0.136224	NS	NS	NS	a	a	a	3	3
PGSC0003DMT400001564	Band 7 family protein [Source:PGSC_GENE;Acc:PGSC0003DMG400000577]	mitochondrion	AT4G27585	SPFH/Band 7/PHB domain-containing membrane-associated protein family;	mitochondrion	Q93VP9	SPFH/Band 7/PHB domain-containing membrane-associated protein family.	84237±15178	85554±25816	38969±13935	0.0223969	NS	-1.11213	0.0390104	NS	NS	a	a	a	3	3
PGSC0003DMT400001565	Serine-threonine protein kinase, plant-type [Source:PGSC_GENE;Acc:PGSC0003DMG400000578]	plasma membrane	AT3G53380	Concanavalin A-like lectin protein kinase family protein;	plasma membrane	Q9FHG4	Probable L-type lectin-domain containing receptor kinase S.7; Involved in resistance response to the pathogenic oomycetes Phytophthora infestans and Phytophthora capsici. In the N-terminal section; belongs to the leguminous lectin family.	21777±479	43076±13136	98461±55274	0.984061	NS	2.17672	NS	NS	NS	a	a	a	2	2
PGSC0003DMT400001566	Nascent polypeptide associated complex alpha subunit [Source:PGSC_GENE;Acc:PGSC0003DMG400000579]	cytosol	AT3G49470	nascent polypeptide-associated complex subunit alpha-like protein 2;	nucleus	Q94JX9	Nascent polypeptide-associated complex subunit alpha-like protein 2; May promote appropriate targeting of ribosome-nascent polypeptide complexes.	59353±20053	73352±42002	0±0	0.305532	NS	-22.5009	0.0187467	NS	NS	a	a	a	3	3
[truncated: 2,354 more rows]

## Sheet: S2. Sap (H.vulgare)
		259		333
H. vulgare			Arabidopsis				Relative protein abundance (Mean±SD)			F2:F1		F3:F1		MS data
Accession	Description	cropPAL (winner)	Arabidopsis	SUBA	UniProt	Recommended name	F1	F2	F3	log2 FC	adj. p-value	log2 FC	adj. p-value	# Peptides	# Unique Peptides
[truncated: 3,320 more rows]

## Sheet: S3. Flg22(S.tuberosum, sap)
*Relative protein abundances were normalized to the content of proteins with predicted extracellular localization.
S. tuberosum			Arabidopsis					Relative protein abundance* Mean±SD		Flg22:mock		MS data		Flg22 response in Arabidopsis
[truncated: 2,323 more rows]

## Sheet: S4. Flg22(root&shoot)
S. tuberosum			Arabidopsis			ROOT				SHOOT				MS data		Flg22 response in Arabidopsis
[truncated: 3,596 more rows]

[truncated: 2 more sheets: S5. Flg22(H.vulgare), S6. Arabidopsis flg22]
